# Supplementary material for: Psychological Capital, College Adaptation, and Internet Addiction: An Analysis Based on Moderated Mediation Model
Source: Front Psychiatry. 2021 Nov 24;12:712964. doi: 10.3389/fpsyt.2021.712964 (PMC8652336; doi:10.3389/fpsyt.2021.712964)
Supplement: Supplementary file 1 [file Data_Sheet_1.ZIP]

Archive with 5 entries (5 files):
- final.inp
- final.out
- final_data.dat
- final.dgm
- final.gh5
