# Supplementary material for: Psychological Capital, College Adaptation, and Internet Addiction: An Analysis Based on Moderated Mediation Model
Source: Front Psychiatry. 2021 Nov 24;12:712964. doi: 10.3389/fpsyt.2021.712964 (PMC8652336; doi:10.3389/fpsyt.2021.712964)
Supplement: Supplementary file 1 [file Data_Sheet_1.ZIP › final.inp]

Title: 
  Stata2Mplus conversion for psy_cap_mod2.dta
  List of variables converted shown below

Data:
  File is  final_data.dat ;

  
Variable:
  Names        = y x m1 m2 m3;
  Usevariables = y x m1 m2 m3 xm1 xm2 xm3 ;
                !iat g_psy_cap g_adp_emo g_adp_lea g_adp_int 

  Missing are all (-9999) ; 

Define: 
   xm1 = x*m1;
   xm2 = x*m2;
   xm3 = x*m3;

Analysis: bootstrap = 1000;
         
Model:

   [y]    (b0);

    y ON m1(b11) 
         m2(b12)
         m3(b13)
         x (cdash)

    xm1  (cdash21)
    xm2  (cdash22)
    xm3  (cdash23);

   [m1]    (a01);
   [m2]    (a02);
   [m3]    (a03);

    m1 ON x(a11);
    m2 ON x(a12);
    m3 ON x(a13);

     m1 m2 m3  WITH m1 m2 m3;

 
MODEL CONSTRAINT: 

   NEW(LOW_X MED_X HIGH_X IND_LOWX1 IND_MEDX1 IND_HIX1
                          IND_LOWX2 IND_MEDX2 IND_HIX2 
                          IND_LOWX3 IND_MEDX3 IND_HIX3 
                          dir ind1 ind2 ind3 test tot_ind); 

    LOW_X = -13.111;  
    MED_X = 0;   
    HIGH_X = 13.111;   

    IND_LOWX1 = a11*b11 + a11*cdash21*LOW_X; 
    IND_MEDX1 = a11*b11 + a11*cdash21*MED_X; 
    IND_HIX1  = a11*b11 + a11*cdash21*HIGH_X; 

    IND_LOWX2 = a12*b12 + a12*cdash22*LOW_X; 
    IND_MEDX2 = a12*b12 + a12*cdash22*MED_X; 
    IND_HIX2  = a12*b12 + a12*cdash22*HIGH_X; 

    IND_LOWX3 = a13*b13 + a13*cdash23*LOW_X; 
    IND_MEDX3 = a13*b13 + a13*cdash23*MED_X; 
    IND_HIX3  = a13*b13 + a13*cdash23*HIGH_X; 


    dir   = cdash+a01*cdash21+a02*cdash22+a03*cdash23;

    ind1  = a11*(b11+cdash21*MED_X);
    ind2  = a12*(b12+cdash22*MED_X);
    ind3  = a13*(b13+cdash23*MED_X);

    test  = ind1-ind3;

    tot_ind = ind1+ind2+ind3;


!    LOOP(XVAL,-13.111,13.111, 1); 

!    PLOT(INDX1 INDX2 INDX3); 

!    INDX1 = (a11*b11 + a11*cdash21*XVAL)*XVAL; 
!    INDX2 = (a12*b12 + a12*cdash22*XVAL)*XVAL; 
!    INDX3 = (a13*b13 + a13*cdash23*XVAL)*XVAL; 


!    LOOP(XVAL, -6.315, 6.315, 1); 
!    PLOT(LOW1 MED1 HIGH1);
!        LOW1  = (b11 + cdash21*LOW_X)*XVAL;
!        MED1  = (b11 + cdash21*MED_X)*XVAL;
!        HIGH1 = (b11 + cdash21*HIGH_X)*XVAL;
 
!    LOOP(XVAL, -3.745, 3.745, 1);       
!    PLOT(LOW2 MED2 HIGH2);
!        LOW2  = (b12 + cdash22*LOW_X)*XVAL;
!        MED2  = (b12 + cdash22*MED_X)*XVAL;
!        HIGH2 = (b12 + cdash22*HIGH_X)*XVAL;

    LOOP(XVAL, -3.013, 3.013, 0.5);       
    PLOT(LOW3 MED3 HIGH3);
        LOW3  = (b13 + cdash23*LOW_X)*XVAL;
        MED3  = (b13 + cdash23*MED_X)*XVAL;
        HIGH3 = (b13 + cdash23*HIGH_X)*XVAL;


PLOT: 
   TYPE = plot2; 
   
  
Output:Sampstat cinterval(bcbootstrap) Stdyx ;    
  
