# Supplementary material for: Psychological Capital, College Adaptation, and Internet Addiction: An Analysis Based on Moderated Mediation Model
Source: Front Psychiatry. 2021 Nov 24;12:712964. doi: 10.3389/fpsyt.2021.712964 (PMC8652336; doi:10.3389/fpsyt.2021.712964)
Supplement: Supplementary file 1 [file Data_Sheet_1.ZIP › final.out]

Mplus VERSION 8
MUTHEN & MUTHEN
09/17/2021  11:16 PM

INPUT INSTRUCTIONS

  Title:
    Stata2Mplus conversion for psy_cap_mod2.dta
    List of variables converted shown below

  Data:
    File is  final_data.dat ;


  Variable:
    Names        = y x m1 m2 m3;
    Usevariables = y x m1 m2 m3 xm1 xm2 xm3 ;
                  !iat g_psy_cap g_adp_emo g_adp_lea g_adp_int

    Missing are all (-9999) ;

  Define:
     xm1 = x*m1;
     xm2 = x*m2;
     xm3 = x*m3;

  Analysis: bootstrap = 1000;

  Model:

     [y]    (b0);

      y ON m1(b11)
           m2(b12)
           m3(b13)
           x (cdash)

      xm1  (cdash21)
      xm2  (cdash22)
      xm3  (cdash23);

     [m1]    (a01);
     [m2]    (a02);
     [m3]    (a03);

      m1 ON x(a11);
      m2 ON x(a12);
      m3 ON x(a13);

  !    x  WITH xm1 xm2 xm3;
  !    xm1 xm2 xm3 WITH xm1 xm2 xm3;
       m1 m2 m3  WITH m1 m2 m3;
  !    m1 m2 m3 WITH xm1 xm2 xm3;

  MODEL CONSTRAINT:

     NEW(LOW_X MED_X HIGH_X IND_LOWX1 IND_MEDX1 IND_HIX1
                            IND_LOWX2 IND_MEDX2 IND_HIX2
                            IND_LOWX3 IND_MEDX3 IND_HIX3
                            dir ind1 ind2 ind3 test tot_ind);

      LOW_X = -13.111;
      MED_X = 0;
      HIGH_X = 13.111;

      IND_LOWX1 = a11*b11 + a11*cdash21*LOW_X;
      IND_MEDX1 = a11*b11 + a11*cdash21*MED_X;
      IND_HIX1  = a11*b11 + a11*cdash21*HIGH_X;

      IND_LOWX2 = a12*b12 + a12*cdash22*LOW_X;
      IND_MEDX2 = a12*b12 + a12*cdash22*MED_X;
      IND_HIX2  = a12*b12 + a12*cdash22*HIGH_X;

      IND_LOWX3 = a13*b13 + a13*cdash23*LOW_X;
      IND_MEDX3 = a13*b13 + a13*cdash23*MED_X;
      IND_HIX3  = a13*b13 + a13*cdash23*HIGH_X;


      dir   = cdash+a01*cdash21+a02*cdash22+a03*cdash23;

      ind1  = a11*(b11+cdash21*MED_X);
      ind2  = a12*(b12+cdash22*MED_X);
      ind3  = a13*(b13+cdash23*MED_X);

      test  = ind1-ind3;

      tot_ind = ind1+ind2+ind3;


  !    LOOP(XVAL,-13.111,13.111, 1);

  !    PLOT(INDX1 INDX2 INDX3);

  !    INDX1 = (a11*b11 + a11*cdash21*XVAL)*XVAL;
  !    INDX2 = (a12*b12 + a12*cdash22*XVAL)*XVAL;
  !    INDX3 = (a13*b13 + a13*cdash23*XVAL)*XVAL;


  !    LOOP(XVAL, -6.315, 6.315, 1);
  !    PLOT(LOW1 MED1 HIGH1);
  !        LOW1  = (b11 + cdash21*LOW_X)*XVAL;
  !        MED1  = (b11 + cdash21*MED_X)*XVAL;
  !        HIGH1 = (b11 + cdash21*HIGH_X)*XVAL;

  !    LOOP(XVAL, -3.745, 3.745, 1);
  !    PLOT(LOW2 MED2 HIGH2);
  !        LOW2  = (b12 + cdash22*LOW_X)*XVAL;
  !        MED2  = (b12 + cdash22*MED_X)*XVAL;
  !        HIGH2 = (b12 + cdash22*HIGH_X)*XVAL;

      LOOP(XVAL, -3.013, 3.013, 0.5);
      PLOT(LOW3 MED3 HIGH3);
          LOW3  = (b13 + cdash23*LOW_X)*XVAL;
          MED3  = (b13 + cdash23*MED_X)*XVAL;
          HIGH3 = (b13 + cdash23*HIGH_X)*XVAL;


  PLOT:
     TYPE = plot2;


  Output:Sampstat cinterval(bcbootstrap) Stdyx ;


INPUT READING TERMINATED NORMALLY


Stata2Mplus conversion for psy_cap_mod2.dta
List of variables converted shown below

SUMMARY OF ANALYSIS

Number of groups                                                 1
Number of observations                                        2133

Number of dependent variables                                    4
Number of independent variables                                  4
Number of continuous latent variables                            0

Observed dependent variables

  Continuous
   Y           M1          M2          M3

Observed independent variables
   X           XM1         XM2         XM3


Estimator                                                       ML
Information matrix                                        OBSERVED
Maximum number of iterations                                  1000
Convergence criterion                                    0.500D-04
Maximum number of steepest descent iterations                   20
Maximum number of iterations for H1                           2000
Convergence criterion for H1                             0.100D-03
Number of bootstrap draws
    Requested                                                 1000
    Completed                                                 1000

Input data file(s)
  final_data.dat

Input data format  FREE


SUMMARY OF DATA

     Number of missing data patterns             1


COVARIANCE COVERAGE OF DATA

Minimum covariance coverage value   0.100


     PROPORTION OF DATA PRESENT


           Covariance Coverage
              Y             M1            M2            M3            X
              ________      ________      ________      ________      ________
 Y              1.000
 M1             1.000         1.000
 M2             1.000         1.000         1.000
 M3             1.000         1.000         1.000         1.000
 X              1.000         1.000         1.000         1.000         1.000
 XM1            1.000         1.000         1.000         1.000         1.000
 XM2            1.000         1.000         1.000         1.000         1.000
 XM3            1.000         1.000         1.000         1.000         1.000


           Covariance Coverage
              XM1           XM2           XM3
              ________      ________      ________
 XM1            1.000
 XM2            1.000         1.000
 XM3            1.000         1.000         1.000


SAMPLE STATISTICS


     ESTIMATED SAMPLE STATISTICS


           Means
              Y             M1            M2            M3            X
              ________      ________      ________      ________      ________
               40.833         0.000         0.000         0.000         0.000


           Means
              XM1           XM2           XM3
              ________      ________      ________
               27.490        21.365        13.113


           Covariances
              Y             M1            M2            M3            X
              ________      ________      ________      ________      ________
 Y            181.821
 M1           -26.187        39.855
 M2           -21.716         6.185        14.025
 M3           -17.653         7.054         4.299         9.077
 X            -60.530        27.490        21.365        13.113       171.830
 XM1         -116.606        11.255        28.931         9.450       142.747
 XM2           21.229        28.931       -14.489       -11.959        79.054
 XM3           47.284         9.450       -11.959        -8.679       -17.382


           Covariances
              XM1           XM2           XM3
              ________      ________      ________
 XM1         9436.044
 XM2         2027.236      3152.147
 XM3         1949.092       987.102      1691.349


           Correlations
              Y             M1            M2            M3            X
              ________      ________      ________      ________      ________
 Y              1.000
 M1            -0.308         1.000
 M2            -0.430         0.262         1.000
 M3            -0.435         0.371         0.381         1.000
 X             -0.342         0.332         0.435         0.332         1.000
 XM1           -0.089         0.018         0.080         0.032         0.112
 XM2            0.028         0.082        -0.069        -0.071         0.107
 XM3            0.085         0.036        -0.078        -0.070        -0.032


           Correlations
              XM1           XM2           XM3
              ________      ________      ________
 XM1            1.000
 XM2            0.372         1.000
 XM3            0.488         0.428         1.000


     MAXIMUM LOG-LIKELIHOOD VALUE FOR THE UNRESTRICTED (H1) MODEL IS -68941.946


UNIVARIATE SAMPLE STATISTICS


     UNIVARIATE HIGHER-ORDER MOMENT DESCRIPTIVE STATISTICS

         Variable/         Mean/     Skewness/   Minimum/ % with                Percentiles
        Sample Size      Variance    Kurtosis    Maximum  Min/Max      20%/60%    40%/80%    Median

     Y                    40.833       0.815      20.000    0.70%      29.000     34.000     38.000
            2133.000     181.821       0.233     100.000    0.05%      41.000     53.000
     M1                    0.000      -0.065     -24.635    0.09%      -5.635     -1.635     -0.635
            2133.000      39.855      -0.173      15.365    0.52%       1.365      5.365
     M2                    0.000      -0.253     -17.235    0.09%      -3.235     -1.235     -0.235
            2133.000      14.025       0.226       7.765    2.72%       0.765      2.765
     M3                    0.000      -0.710     -16.038    0.09%      -3.038     -0.038     -0.038
            2133.000       9.077       0.476       3.962   13.97%       0.962      2.962
     X                     0.000       0.181     -44.364    0.05%     -11.364     -3.364     -0.364
            2133.000     171.830       0.273      39.636    0.05%       2.636      9.636
     XM1                  27.490       1.532    -476.349    0.05%     -18.812     -0.404      6.441
            2133.000    9436.044       5.803     591.263    0.05%      16.955     62.130
     XM2                  21.365       1.351    -350.355    0.05%      -6.537      1.178      5.842
            2133.000    3152.147       5.670     400.464    0.05%      13.478     49.702
     XM3                  13.113       0.414    -230.173    0.05%      -7.085      0.204      2.536
            2133.000    1691.349       3.614     203.877    0.05%      10.758     38.177


THE MODEL ESTIMATION TERMINATED NORMALLY


MODEL FIT INFORMATION

Number of Free Parameters                       21

Loglikelihood

          H0 Value                      -25711.215
          H1 Value                      -25655.113

Information Criteria

          Akaike (AIC)                   51464.430
          Bayesian (BIC)                 51583.401
          Sample-Size Adjusted BIC       51516.682
            (n* = (n + 2) / 24)

Chi-Square Test of Model Fit

          Value                            112.204
          Degrees of Freedom                     9
          P-Value                           0.0000

RMSEA (Root Mean Square Error Of Approximation)

          Estimate                           0.073
          90 Percent C.I.                    0.062  0.086
          Probability RMSEA <= .05           0.001

CFI/TLI

          CFI                                0.953
          TLI                                0.884

Chi-Square Test of Model Fit for the Baseline Model

          Value                           2199.053
          Degrees of Freedom                    22
          P-Value                           0.0000

SRMR (Standardized Root Mean Square Residual)

          Value                              0.031


MODEL RESULTS

                                                    Two-Tailed
                    Estimate       S.E.  Est./S.E.    P-Value

 Y        ON
    M1                -0.254      0.047     -5.385      0.000
    M2                -0.874      0.084    -10.377      0.000
    M3                -1.138      0.114     -9.971      0.000
    X                 -0.103      0.024     -4.239      0.000
    XM1               -0.013      0.003     -4.235      0.000
    XM2                0.002      0.005      0.487      0.626
    XM3                0.030      0.008      3.957      0.000

 M1       ON
    X                  0.160      0.010     15.277      0.000

 M2       ON
    X                  0.124      0.006     20.075      0.000

 M3       ON
    X                  0.076      0.005     15.924      0.000

 M1       WITH
    M2                 2.767      0.619      4.473      0.000
    M3                 4.956      0.464     10.671      0.000

 M2       WITH
    M3                 2.669      0.291      9.164      0.000

 Intercepts
    Y                 40.752      0.281    145.143      0.000
    M1                 0.000      0.126      0.000      1.000
    M2                 0.000      0.073      0.000      1.000
    M3                 0.000      0.064      0.000      1.000

 Residual Variances
    Y                126.794      4.771     26.576      0.000
    M1                35.457      1.083     32.727      0.000
    M2                11.369      0.428     26.562      0.000
    M3                 8.077      0.313     25.802      0.000

New/Additional Parameters
    LOW_X            -13.111      0.000  *********      0.000
    MED_X              0.000      0.000      0.000      1.000
    HIGH_X            13.111      0.000  *********      0.000
    IND_LOWX          -0.012      0.010     -1.254      0.210
    IND_MEDX          -0.041      0.008     -5.099      0.000
    IND_HIX1          -0.069      0.011     -6.127      0.000
    IND_LOWX          -0.113      0.014     -8.188      0.000
    IND_MEDX          -0.109      0.011     -9.524      0.000
    IND_HIX2          -0.105      0.014     -7.275      0.000
    IND_LOWX          -0.117      0.014     -8.288      0.000
    IND_MEDX          -0.087      0.011     -8.147      0.000
    IND_HIX3          -0.056      0.012     -4.599      0.000
    DIR               -0.103      0.024     -4.214      0.000
    IND1              -0.041      0.008     -5.099      0.000
    IND2              -0.109      0.011     -9.524      0.000
    IND3              -0.087      0.011     -8.147      0.000
    TEST               0.046      0.014      3.387      0.001
    TOT_IND           -0.236      0.017    -13.718      0.000


STANDARDIZED MODEL RESULTS


STDYX Standardization

                                                    Two-Tailed
                    Estimate       S.E.  Est./S.E.    P-Value

 Y        ON
    M1                -0.119      0.022     -5.526      0.000
    M2                -0.244      0.023    -10.472      0.000
    M3                -0.255      0.024    -10.617      0.000
    X                 -0.100      0.024     -4.207      0.000
    XM1               -0.097      0.023     -4.224      0.000
    XM2                0.010      0.021      0.486      0.627
    XM3                0.093      0.023      3.985      0.000

 M1       ON
    X                  0.332      0.022     15.331      0.000

 M2       ON
    X                  0.435      0.020     21.302      0.000

 M3       ON
    X                  0.332      0.020     16.766      0.000

 M1       WITH
    M2                 0.138      0.029      4.738      0.000
    M3                 0.293      0.023     12.909      0.000

 M2       WITH
    M3                 0.278      0.025     10.945      0.000

 Intercepts
    Y                  3.032      0.044     69.266      0.000
    M1                 0.000      0.020      0.000      1.000
    M2                 0.000      0.019      0.000      1.000
    M3                 0.000      0.021      0.000      1.000

 Residual Variances
    Y                  0.702      0.018     39.615      0.000
    M1                 0.890      0.014     61.912      0.000
    M2                 0.811      0.018     45.602      0.000
    M3                 0.890      0.013     67.517      0.000


R-SQUARE

    Observed                                        Two-Tailed
    Variable        Estimate       S.E.  Est./S.E.    P-Value

    Y                  0.298      0.018     16.827      0.000
    M1                 0.110      0.014      7.680      0.000
    M2                 0.189      0.018     10.656      0.000
    M3                 0.110      0.013      8.366      0.000


CONFIDENCE INTERVALS OF MODEL RESULTS

                  Lower .5%  Lower 2.5%    Lower 5%    Estimate    Upper 5%  Upper 2.5%   Upper .5%

 Y        ON
    M1              -0.364      -0.342      -0.329      -0.254      -0.171      -0.160      -0.134
    M2              -1.093      -1.040      -1.017      -0.874      -0.737      -0.714      -0.663
    M3              -1.431      -1.345      -1.317      -1.138      -0.947      -0.916      -0.822
    X               -0.166      -0.156      -0.144      -0.103      -0.064      -0.056      -0.042
    XM1             -0.021      -0.020      -0.018      -0.013      -0.008      -0.007      -0.005
    XM2             -0.011      -0.007      -0.006       0.002       0.011       0.013       0.017
    XM3              0.010       0.015       0.018       0.030       0.043       0.046       0.050

 M1       ON
    X                0.132       0.138       0.141       0.160       0.176       0.179       0.185

 M2       ON
    X                0.107       0.112       0.114       0.124       0.134       0.136       0.140

 M3       ON
    X                0.064       0.067       0.068       0.076       0.084       0.085       0.088

 M1       WITH
    M2               1.209       1.587       1.793       2.767       3.831       4.017       4.304
    M3               3.866       4.123       4.255       4.956       5.787       5.918       6.194

 M2       WITH
    M3               1.920       2.125       2.211       2.669       3.166       3.231       3.417

 Intercepts
    Y               39.997      40.177      40.272      40.752      41.205      41.281      41.500
    M1              -0.320      -0.247      -0.206       0.000       0.203       0.251       0.342
    M2              -0.174      -0.133      -0.109       0.000       0.132       0.151       0.191
    M3              -0.146      -0.120      -0.102       0.000       0.108       0.131       0.168

 Residual Variances
    Y              115.464     117.794     119.413     126.794     135.119     136.543     139.352
    M1              32.860      33.494      33.780      35.457      37.329      37.651      38.627
    M2              10.275      10.497      10.664      11.369      12.060      12.187      12.485
    M3               7.271       7.476       7.603       8.077       8.599       8.715       8.928

New/Additional Parameters
    LOW_X          -13.111     -13.111     -13.111     -13.111     -13.111     -13.111     -13.111
    MED_X            0.000       0.000       0.000       0.000       0.000       0.000       0.000
    HIGH_X          13.111      13.111      13.111      13.111      13.111      13.111      13.111
    IND_LOWX        -0.039      -0.032      -0.029      -0.012       0.003       0.006       0.009
    IND_MEDX        -0.062      -0.057      -0.055      -0.041      -0.029      -0.027      -0.022
    IND_HIX1        -0.098      -0.093      -0.088      -0.069      -0.051      -0.048      -0.041
    IND_LOWX        -0.151      -0.141      -0.136      -0.113      -0.090      -0.087      -0.080
    IND_MEDX        -0.142      -0.131      -0.128      -0.109      -0.090      -0.087      -0.083
    IND_HIX2        -0.143      -0.132      -0.127      -0.105      -0.080      -0.075      -0.067
    IND_LOWX        -0.155      -0.145      -0.142      -0.117      -0.094      -0.091      -0.084
    IND_MEDX        -0.112      -0.108      -0.105      -0.087      -0.070      -0.067      -0.060
    IND_HIX3        -0.090      -0.081      -0.077      -0.056      -0.036      -0.032      -0.026
    DIR             -0.165      -0.156      -0.145      -0.103      -0.064      -0.055      -0.044
    IND1            -0.062      -0.057      -0.055      -0.041      -0.029      -0.027      -0.022
    IND2            -0.142      -0.131      -0.128      -0.109      -0.090      -0.087      -0.083
    IND3            -0.112      -0.108      -0.105      -0.087      -0.070      -0.067      -0.060
    TEST             0.010       0.019       0.022       0.046       0.067       0.072       0.077
    TOT_IND         -0.285      -0.272      -0.265      -0.236      -0.209      -0.203      -0.196


CONFIDENCE INTERVALS OF STANDARDIZED MODEL RESULTS


STDYX Standardization

                  Lower .5%  Lower 2.5%    Lower 5%    Estimate    Upper 5%  Upper 2.5%   Upper .5%

 Y        ON
    M1              -0.172      -0.159      -0.154      -0.119      -0.082      -0.076      -0.064
    M2              -0.303      -0.289      -0.281      -0.244      -0.204      -0.199      -0.186
    M3              -0.315      -0.300      -0.292      -0.255      -0.214      -0.206      -0.189
    X               -0.163      -0.151      -0.143      -0.100      -0.063      -0.056      -0.042
    XM1             -0.154      -0.143      -0.133      -0.097      -0.059      -0.048      -0.038
    XM2             -0.044      -0.028      -0.023       0.010       0.046       0.054       0.068
    XM3              0.029       0.047       0.053       0.093       0.130       0.138       0.150

 M1       ON
    X                0.265       0.287       0.294       0.332       0.365       0.371       0.382

 M2       ON
    X                0.376       0.393       0.400       0.435       0.466       0.473       0.488

 M3       ON
    X                0.276       0.293       0.298       0.332       0.362       0.368       0.378

 M1       WITH
    M2               0.062       0.082       0.092       0.138       0.188       0.195       0.208
    M3               0.235       0.248       0.257       0.293       0.330       0.337       0.351

 M2       WITH
    M3               0.206       0.228       0.236       0.278       0.319       0.327       0.344

 Intercepts
    Y                2.897       2.940       2.956       3.032       3.102       3.114       3.138
    M1              -0.050      -0.039      -0.033       0.000       0.032       0.040       0.054
    M2              -0.046      -0.035      -0.029       0.000       0.035       0.041       0.051
    M3              -0.048      -0.039      -0.034       0.000       0.036       0.044       0.058

 Residual Variances
    Y                0.658       0.668       0.674       0.702       0.732       0.737       0.746
    M1               0.852       0.862       0.866       0.890       0.914       0.918       0.926
    M2               0.760       0.775       0.783       0.811       0.840       0.845       0.858
    M3               0.855       0.864       0.868       0.890       0.911       0.914       0.922


PLOT INFORMATION

The following plots are available:

  Loop plots
  Bootstrap distributions

DIAGRAM INFORMATION

  Use View Diagram under the Diagram menu in the Mplus Editor to view the diagram.
  If running Mplus from the Mplus Diagrammer, the diagram opens automatically.

  Diagram output
    c:\users\hp\desktop\submit to frontiers\final.dgm

     Beginning Time:  23:16:48
        Ending Time:  23:16:54
       Elapsed Time:  00:00:06


MUTHEN & MUTHEN
3463 Stoner Ave.
Los Angeles, CA  90066

Tel: (310) 391-9971
Fax: (310) 391-8971
Web: www.StatModel.com
Support: Support@StatModel.com

Copyright (c) 1998-2017 Muthen & Muthen
