# Supplementary material for: Psychological Capital, College Adaptation, and Internet Addiction: An Analysis Based on Moderated Mediation Model
Source: Front Psychiatry. 2021 Nov 24;12:712964. doi: 10.3389/fpsyt.2021.712964 (PMC8652336; doi:10.3389/fpsyt.2021.712964)
Supplement: Supplementary file 1 [file Data_Sheet_1.ZIP › final_data.dat]

32	8.635727	-12.63479	-1.23488	-1.037975
51	-9.364273	12.36521	4.76512	1.962025
77	-29.36427	-2.634787	-5.23488	-2.037975
29	4.635727	-4.634787	1.76512	-2.037975
67	-.3642731	.3652134	-4.23488	-8.037975
31	-1.364273	.3652134	-.2348804	.9620247
35	11.63573	10.36521	1.76512	2.962025
35	11.63573	10.36521	1.76512	2.962025
31	-1.364273	.3652134	-.2348804	.9620247
32	8.635727	-12.63479	-1.23488	-1.037975
57	-8.364273	1.365213	2.76512	-1.037975
66	-19.36427	-4.634787	-3.23488	-3.037975
61	-12.36427	-4.634787	-3.23488	-1.037975
77	-29.36427	-2.634787	-5.23488	-2.037975
48	3.635727	-4.634787	6.76512	3.962025
82	-6.364273	-10.63479	-2.23488	-3.037975
25	38.63573	9.365213	7.76512	3.962025
61	1.635727	7.365213	2.76512	1.962025
59	-5.364273	-16.63479	-5.23488	-6.037975
31	4.635727	2.365213	-.2348804	.9620247
25	15.63573	-3.634787	.7651196	3.962025
66	-19.36427	-4.634787	-3.23488	-3.037975
28	-1.364273	-4.634787	1.76512	-1.037975
39	-7.364273	.3652134	-4.23488	-4.037975
36	-11.36427	-4.634787	.7651196	-1.037975
29	-10.36427	-5.634787	-3.23488	-1.037975
60	-12.36427	-.6347866	-2.23488	-4.037975
52	12.63573	4.365213	-.2348804	-1.037975
61	-12.36427	-4.634787	-3.23488	-1.037975
44	-13.36427	-5.634787	2.76512	-2.037975
27	27.63573	7.365213	3.76512	2.962025
61	-11.36427	.3652134	-1.23488	3.962025
32	21.63573	7.365213	7.76512	2.962025
60	-12.36427	-.6347866	-2.23488	-4.037975
61	1.635727	7.365213	2.76512	1.962025
25	38.63573	9.365213	7.76512	3.962025
42	4.635727	3.365213	-3.23488	2.962025
56	-21.36427	13.36521	.7651196	1.962025
27	27.63573	11.36521	6.76512	2.962025
27	29.63573	6.365213	1.76512	3.962025
36	-7.364273	3.365213	-3.23488	-3.037975
25	32.63573	12.36521	5.76512	3.962025
40	-8.364273	-5.634787	-2.23488	-1.037975
47	-27.36427	-9.634787	-5.23488	-5.037975
22	23.63573	7.365213	6.76512	3.962025
47	-27.36427	-9.634787	-5.23488	-5.037975
42	-7.364273	5.365213	-2.23488	.9620247
69	-4.364273	-7.634787	-3.23488	-5.037975
47	-27.36427	-9.634787	-5.23488	-5.037975
42	4.635727	3.365213	-3.23488	2.962025
47	9.635727	-5.634787	-1.23488	-3.037975
30	7.635727	6.365213	1.76512	1.962025
26	22.63573	9.365213	5.76512	3.962025
35	5.635727	-.6347866	5.76512	3.962025
28	-.3642731	3.365213	-3.23488	.9620247
25	3.635727	-.6347866	2.76512	2.962025
36	-7.364273	3.365213	-3.23488	-3.037975
42	4.635727	3.365213	-3.23488	2.962025
26	22.63573	9.365213	5.76512	3.962025
28	-.3642731	3.365213	-3.23488	.9620247
22	23.63573	7.365213	6.76512	3.962025
25	3.635727	-.6347866	2.76512	2.962025
52	-.3642731	-6.634787	-1.23488	-4.037975
26	22.63573	9.365213	5.76512	3.962025
52	-.3642731	-6.634787	-1.23488	-4.037975
56	-21.36427	13.36521	.7651196	1.962025
27	29.63573	6.365213	1.76512	3.962025
40	11.63573	2.365213	1.76512	-.0379753
28	-.3642731	3.365213	-3.23488	.9620247
42	-7.364273	5.365213	-2.23488	.9620247
30	7.635727	6.365213	1.76512	1.962025
28	-.3642731	3.365213	-3.23488	.9620247
35	5.635727	-.6347866	5.76512	3.962025
34	3.635727	1.365213	-3.23488	-.0379753
29	3.635727	-8.634787	1.76512	.9620247
52	-.3642731	-6.634787	-1.23488	-4.037975
22	23.63573	7.365213	6.76512	3.962025
47	-27.36427	-9.634787	-5.23488	-5.037975
42	5.635727	6.365213	2.76512	-2.037975
40	-8.364273	-5.634787	-2.23488	-1.037975
30	13.63573	9.365213	2.76512	1.962025
60	-28.36427	-3.634787	-9.23488	-4.037975
30	7.635727	6.365213	1.76512	1.962025
22	23.63573	7.365213	6.76512	3.962025
26	22.63573	9.365213	5.76512	3.962025
25	3.635727	-.6347866	2.76512	2.962025
35	11.63573	-2.634787	4.76512	-7.037975
56	-21.36427	13.36521	.7651196	1.962025
28	-.3642731	3.365213	-3.23488	.9620247
42	4.635727	3.365213	-3.23488	2.962025
45	1.635727	-3.634787	.7651196	-3.037975
30	13.63573	9.365213	2.76512	1.962025
60	-28.36427	-3.634787	-9.23488	-4.037975
56	-21.36427	13.36521	.7651196	1.962025
27	27.63573	11.36521	6.76512	2.962025
45	1.635727	-3.634787	.7651196	-3.037975
47	9.635727	-5.634787	-1.23488	-3.037975
60	-28.36427	-3.634787	-9.23488	-4.037975
24	-.3642731	-5.634787	.7651196	-1.037975
27	27.63573	11.36521	6.76512	2.962025
41	18.63573	10.36521	3.76512	1.962025
30	7.635727	6.365213	1.76512	1.962025
33	10.63573	10.36521	.7651196	.9620247
25	3.635727	-.6347866	2.76512	2.962025
53	-9.364273	3.365213	-7.23488	3.962025
26	22.63573	9.365213	5.76512	3.962025
73	-13.36427	5.365213	-2.23488	-.0379753
30	7.635727	6.365213	1.76512	1.962025
27	-.3642731	3.365213	2.76512	2.962025
60	-28.36427	-3.634787	-9.23488	-4.037975
42	4.635727	3.365213	-3.23488	2.962025
27	-.3642731	3.365213	2.76512	2.962025
52	-.3642731	-6.634787	-1.23488	-4.037975
27	29.63573	6.365213	1.76512	3.962025
25	32.63573	12.36521	5.76512	3.962025
33	10.63573	10.36521	.7651196	.9620247
24	-.3642731	-5.634787	.7651196	-1.037975
34	3.635727	1.365213	-3.23488	-.0379753
27	27.63573	11.36521	6.76512	2.962025
40	11.63573	2.365213	1.76512	-.0379753
27	27.63573	11.36521	6.76512	2.962025
69	-4.364273	-7.634787	-3.23488	-5.037975
29	11.63573	-6.634787	-1.23488	-5.037975
29	3.635727	-8.634787	1.76512	.9620247
53	-9.364273	3.365213	-7.23488	3.962025
22	23.63573	7.365213	6.76512	3.962025
47	-27.36427	-9.634787	-5.23488	-5.037975
60	-28.36427	-3.634787	-9.23488	-4.037975
27	29.63573	6.365213	1.76512	3.962025
25	3.635727	-.6347866	2.76512	2.962025
52	-.3642731	-6.634787	-1.23488	-4.037975
56	-21.36427	13.36521	.7651196	1.962025
29	11.63573	-6.634787	-1.23488	-5.037975
27	29.63573	6.365213	1.76512	3.962025
28	6.635727	-1.634787	3.76512	-5.037975
27	4.635727	3.365213	.7651196	3.962025
32	15.63573	8.365213	.7651196	2.962025
30	-9.364273	1.365213	-.2348804	-.0379753
45	-10.36427	.3652134	-2.23488	-1.037975
42	-20.36427	.3652134	-1.23488	1.962025
34	-.3642731	-1.634787	7.76512	3.962025
47	-8.364273	-6.634787	1.76512	-1.037975
42	4.635727	3.365213	-1.23488	-.0379753
42	-6.364273	-5.634787	-1.23488	.9620247
49	-3.364273	-4.634787	5.76512	-.0379753
28	-5.364273	7.365213	4.76512	2.962025
28	-11.36427	1.365213	3.76512	.9620247
73	-4.364273	-6.634787	-2.23488	-6.037975
42	-6.364273	-5.634787	-1.23488	.9620247
73	-4.364273	-6.634787	-2.23488	-6.037975
28	-11.36427	1.365213	3.76512	.9620247
49	-3.364273	-4.634787	5.76512	-.0379753
28	-5.364273	7.365213	4.76512	2.962025
28	11.63573	6.365213	-.2348804	.9620247
37	1.635727	-3.634787	1.76512	-1.037975
30	13.63573	-4.634787	4.76512	2.962025
37	1.635727	-3.634787	1.76512	-1.037975
28	11.63573	6.365213	-.2348804	.9620247
30	13.63573	-4.634787	4.76512	2.962025
31	17.63573	-7.634787	1.76512	2.962025
26	-31.36427	-8.634787	-.2348804	-6.037975
44	-5.364273	3.365213	-2.23488	1.962025
42	23.63573	2.365213	1.76512	-5.037975
62	-43.36427	2.365213	1.76512	-2.037975
20	-11.36427	7.365213	2.76512	-1.037975
58	-13.36427	.3652134	4.76512	-1.037975
47	-38.36427	-6.634787	4.76512	-3.037975
33	.6357269	.3652134	-1.23488	-1.037975
32	-34.36427	-2.634787	1.76512	1.962025
31	3.635727	-2.634787	3.76512	.9620247
33	-26.36427	5.365213	-.2348804	1.962025
25	-18.36427	2.365213	2.76512	.9620247
40	-15.36427	-4.634787	-4.23488	3.962025
33	-15.36427	3.365213	6.76512	2.962025
48	14.63573	-8.634787	-.2348804	-.0379753
56	-38.36427	-4.634787	-4.23488	-3.037975
24	37.63573	10.36521	4.76512	3.962025
20	15.63573	11.36521	4.76512	1.962025
43	1.635727	-5.634787	-2.23488	-.0379753
47	-30.36427	-.6347866	2.76512	-.0379753
51	-26.36427	-2.634787	-.2348804	-.0379753
44	-7.364273	-1.634787	5.76512	.9620247
29	-7.364273	-4.634787	4.76512	-.0379753
28	-15.36427	10.36521	7.76512	3.962025
29	-7.364273	-4.634787	4.76512	-.0379753
32	.6357269	-7.634787	1.76512	.9620247
30	29.63573	-.6347866	2.76512	-3.037975
28	-15.36427	10.36521	7.76512	3.962025
29	-7.364273	-4.634787	4.76512	-.0379753
29	-7.364273	-4.634787	4.76512	-.0379753
50	-16.36427	3.365213	-4.23488	-3.037975
29	-7.364273	-4.634787	4.76512	-.0379753
50	-16.36427	3.365213	-4.23488	-3.037975
34	3.635727	6.365213	-1.23488	-.0379753
29	-3.364273	1.365213	-1.23488	3.962025
28	-15.36427	10.36521	7.76512	3.962025
50	-16.36427	3.365213	-4.23488	-3.037975
58	-14.36427	-.6347866	-5.23488	-4.037975
58	-14.36427	-.6347866	-5.23488	-4.037975
29	-3.364273	1.365213	-1.23488	3.962025
21	-2.364273	7.365213	4.76512	1.962025
29	-7.364273	-4.634787	4.76512	-.0379753
35	10.63573	7.365213	5.76512	1.962025
34	3.635727	6.365213	-1.23488	-.0379753
33	-7.364273	-2.634787	.7651196	.9620247
37	4.635727	-5.634787	1.76512	1.962025
32	.6357269	-7.634787	1.76512	.9620247
21	-2.364273	7.365213	4.76512	1.962025
37	-3.364273	7.365213	-3.23488	-1.037975
29	-7.364273	-4.634787	4.76512	-.0379753
28	-15.36427	10.36521	7.76512	3.962025
47	-6.364273	-.6347866	-1.23488	-3.037975
21	-2.364273	7.365213	4.76512	1.962025
31	4.635727	-.6347866	3.76512	-.0379753
21	-2.364273	7.365213	4.76512	1.962025
32	.6357269	-7.634787	1.76512	.9620247
58	-14.36427	-.6347866	-5.23488	-4.037975
30	29.63573	-.6347866	2.76512	-3.037975
45	4.635727	8.365213	.7651196	-2.037975
22	12.63573	7.365213	2.76512	-.0379753
29	-3.364273	1.365213	-1.23488	3.962025
32	.6357269	-7.634787	1.76512	.9620247
32	.6357269	-7.634787	1.76512	.9620247
42	1.635727	-5.634787	-3.23488	.9620247
37	4.635727	-5.634787	1.76512	1.962025
29	-3.364273	1.365213	-1.23488	3.962025
34	3.635727	6.365213	-1.23488	-.0379753
33	-7.364273	-2.634787	.7651196	.9620247
34	3.635727	6.365213	-1.23488	-.0379753
33	-7.364273	-2.634787	.7651196	.9620247
50	-16.36427	3.365213	-4.23488	-3.037975
42	1.635727	-5.634787	-3.23488	.9620247
30	29.63573	-.6347866	2.76512	-3.037975
30	29.63573	-.6347866	2.76512	-3.037975
21	-2.364273	7.365213	4.76512	1.962025
30	29.63573	-.6347866	2.76512	-3.037975
32	.6357269	-7.634787	1.76512	.9620247
32	.6357269	-7.634787	1.76512	.9620247
21	-2.364273	7.365213	4.76512	1.962025
29	-7.364273	-4.634787	4.76512	-.0379753
54	-10.36427	2.365213	-3.23488	-3.037975
37	4.635727	-5.634787	1.76512	1.962025
34	3.635727	6.365213	-1.23488	-.0379753
28	-15.36427	10.36521	7.76512	3.962025
32	.6357269	-7.634787	1.76512	.9620247
29	-3.364273	1.365213	-1.23488	3.962025
28	-15.36427	10.36521	7.76512	3.962025
35	-.3642731	2.365213	4.76512	-1.037975
29	-3.364273	1.365213	-1.23488	3.962025
29	-3.364273	1.365213	-1.23488	3.962025
37	4.635727	-5.634787	1.76512	1.962025
58	-14.36427	-.6347866	-5.23488	-4.037975
28	14.63573	-1.634787	3.76512	-7.037975
29	-7.364273	-4.634787	4.76512	-.0379753
37	-7.364273	-4.634787	-3.23488	-1.037975
29	-3.364273	1.365213	-1.23488	3.962025
31	-3.364273	-7.634787	-1.23488	2.962025
28	-15.36427	10.36521	7.76512	3.962025
32	.6357269	-7.634787	1.76512	.9620247
29	-7.364273	-4.634787	4.76512	-.0379753
58	-14.36427	-.6347866	-5.23488	-4.037975
37	-12.36427	4.365213	-.2348804	-.0379753
50	-16.36427	3.365213	-4.23488	-3.037975
32	.6357269	-7.634787	1.76512	.9620247
58	-14.36427	-.6347866	-5.23488	-4.037975
45	30.63573	11.36521	-.2348804	3.962025
29	-7.364273	-4.634787	4.76512	-.0379753
34	3.635727	6.365213	-1.23488	-.0379753
21	-2.364273	7.365213	4.76512	1.962025
29	-3.364273	1.365213	-1.23488	3.962025
29	-3.364273	1.365213	-1.23488	3.962025
29	-3.364273	1.365213	-1.23488	3.962025
29	-3.364273	1.365213	-1.23488	3.962025
37	4.635727	-5.634787	1.76512	1.962025
34	3.635727	6.365213	-1.23488	-.0379753
28	-15.36427	10.36521	7.76512	3.962025
33	-7.364273	-2.634787	.7651196	.9620247
45	30.63573	11.36521	-.2348804	3.962025
50	-16.36427	3.365213	-4.23488	-3.037975
21	-2.364273	7.365213	4.76512	1.962025
33	-7.364273	-2.634787	.7651196	.9620247
30	29.63573	-.6347866	2.76512	-3.037975
21	-2.364273	7.365213	4.76512	1.962025
32	.6357269	-7.634787	1.76512	.9620247
37	4.635727	-5.634787	1.76512	1.962025
37	4.635727	-5.634787	1.76512	1.962025
32	.6357269	-7.634787	1.76512	.9620247
21	-2.364273	7.365213	4.76512	1.962025
50	-16.36427	3.365213	-4.23488	-3.037975
54	-10.36427	2.365213	-3.23488	-3.037975
32	.6357269	-7.634787	1.76512	.9620247
32	.6357269	-7.634787	1.76512	.9620247
50	-16.36427	3.365213	-4.23488	-3.037975
30	7.635727	9.365213	3.76512	2.962025
58	-14.36427	-.6347866	-5.23488	-4.037975
50	-16.36427	3.365213	-4.23488	-3.037975
37	4.635727	-5.634787	1.76512	1.962025
58	-14.36427	-.6347866	-5.23488	-4.037975
28	-15.36427	10.36521	7.76512	3.962025
30	7.635727	9.365213	3.76512	2.962025
29	-7.364273	-4.634787	4.76512	-.0379753
58	-14.36427	-.6347866	-5.23488	-4.037975
32	.6357269	-7.634787	1.76512	.9620247
28	-15.36427	10.36521	7.76512	3.962025
30	29.63573	-.6347866	2.76512	-3.037975
21	-2.364273	7.365213	4.76512	1.962025
33	-7.364273	-2.634787	.7651196	.9620247
30	29.63573	-.6347866	2.76512	-3.037975
28	-15.36427	10.36521	7.76512	3.962025
30	29.63573	-.6347866	2.76512	-3.037975
29	-3.364273	1.365213	-1.23488	3.962025
32	15.63573	.3652134	-.2348804	-2.037975
34	3.635727	6.365213	-1.23488	-.0379753
41	6.635727	-1.634787	3.76512	3.962025
29	-7.364273	-4.634787	4.76512	-.0379753
28	-15.36427	10.36521	7.76512	3.962025
28	-15.36427	10.36521	7.76512	3.962025
33	-7.364273	-2.634787	.7651196	.9620247
50	-16.36427	3.365213	-4.23488	-3.037975
58	-14.36427	-.6347866	-5.23488	-4.037975
58	-14.36427	-.6347866	-5.23488	-4.037975
58	-14.36427	-.6347866	-5.23488	-4.037975
34	3.635727	6.365213	-1.23488	-.0379753
34	3.635727	6.365213	-1.23488	-.0379753
33	-7.364273	-2.634787	.7651196	.9620247
29	-7.364273	-4.634787	4.76512	-.0379753
37	4.635727	-5.634787	1.76512	1.962025
30	29.63573	-.6347866	2.76512	-3.037975
29	-7.364273	-4.634787	4.76512	-.0379753
33	-7.364273	-2.634787	.7651196	.9620247
29	-3.364273	1.365213	-1.23488	3.962025
33	-7.364273	-2.634787	.7651196	.9620247
28	-15.36427	10.36521	7.76512	3.962025
58	-14.36427	-.6347866	-5.23488	-4.037975
21	-2.364273	7.365213	4.76512	1.962025
34	3.635727	6.365213	-1.23488	-.0379753
50	-16.36427	3.365213	-4.23488	-3.037975
33	-7.364273	-2.634787	.7651196	.9620247
50	-16.36427	3.365213	-4.23488	-3.037975
30	29.63573	-.6347866	2.76512	-3.037975
50	-16.36427	3.365213	-4.23488	-3.037975
28	-15.36427	10.36521	7.76512	3.962025
37	4.635727	-5.634787	1.76512	1.962025
33	-7.364273	-2.634787	.7651196	.9620247
58	-14.36427	-.6347866	-5.23488	-4.037975
29	-7.364273	-4.634787	4.76512	-.0379753
32	.6357269	-7.634787	1.76512	.9620247
29	-3.364273	1.365213	-1.23488	3.962025
34	3.635727	6.365213	-1.23488	-.0379753
50	-16.36427	3.365213	-4.23488	-3.037975
30	29.63573	-.6347866	2.76512	-3.037975
34	3.635727	6.365213	-1.23488	-.0379753
32	.6357269	-7.634787	1.76512	.9620247
30	29.63573	-.6347866	2.76512	-3.037975
28	-15.36427	10.36521	7.76512	3.962025
32	.6357269	-7.634787	1.76512	.9620247
37	4.635727	-5.634787	1.76512	1.962025
37	4.635727	-5.634787	1.76512	1.962025
32	-3.364273	-6.634787	.7651196	2.962025
34	3.635727	6.365213	-1.23488	-.0379753
60	-21.36427	5.365213	-4.23488	-2.037975
21	-2.364273	7.365213	4.76512	1.962025
34	3.635727	6.365213	-1.23488	-.0379753
50	-16.36427	3.365213	-4.23488	-3.037975
34	3.635727	6.365213	-1.23488	-.0379753
35	-.3642731	2.365213	4.76512	-1.037975
28	-15.36427	10.36521	7.76512	3.962025
21	-2.364273	7.365213	4.76512	1.962025
33	-7.364273	-2.634787	.7651196	.9620247
30	29.63573	-.6347866	2.76512	-3.037975
37	4.635727	-5.634787	1.76512	1.962025
29	-7.364273	-4.634787	4.76512	-.0379753
50	-16.36427	3.365213	-4.23488	-3.037975
30	29.63573	-.6347866	2.76512	-3.037975
30	29.63573	-.6347866	2.76512	-3.037975
21	-2.364273	7.365213	4.76512	1.962025
37	4.635727	-5.634787	1.76512	1.962025
29	-7.364273	-4.634787	4.76512	-.0379753
32	.6357269	-7.634787	1.76512	.9620247
29	-7.364273	-4.634787	4.76512	-.0379753
30	29.63573	-.6347866	2.76512	-3.037975
33	-7.364273	-2.634787	.7651196	.9620247
29	-7.364273	-4.634787	4.76512	-.0379753
50	-16.36427	3.365213	-4.23488	-3.037975
29	-7.364273	-4.634787	4.76512	-.0379753
34	3.635727	6.365213	-1.23488	-.0379753
30	29.63573	-.6347866	2.76512	-3.037975
37	-3.364273	7.365213	-3.23488	-1.037975
50	-16.36427	3.365213	-4.23488	-3.037975
37	4.635727	-5.634787	1.76512	1.962025
50	-16.36427	3.365213	-4.23488	-3.037975
58	-14.36427	-.6347866	-5.23488	-4.037975
21	-2.364273	7.365213	4.76512	1.962025
33	-7.364273	-2.634787	.7651196	.9620247
47	-6.364273	-.6347866	-1.23488	-3.037975
22	12.63573	7.365213	2.76512	-.0379753
35	10.63573	7.365213	5.76512	1.962025
31	-3.364273	-7.634787	-1.23488	2.962025
60	-21.36427	5.365213	-4.23488	-2.037975
32	-3.364273	-6.634787	.7651196	2.962025
47	-6.364273	-.6347866	-1.23488	-3.037975
37	-7.364273	-4.634787	-3.23488	-1.037975
28	-15.36427	10.36521	7.76512	3.962025
35	10.63573	7.365213	5.76512	1.962025
34	3.635727	6.365213	-1.23488	-.0379753
31	-3.364273	-7.634787	-1.23488	2.962025
42	1.635727	-5.634787	-3.23488	.9620247
58	-14.36427	-.6347866	-5.23488	-4.037975
37	4.635727	-5.634787	1.76512	1.962025
29	-7.364273	-4.634787	4.76512	-.0379753
34	3.635727	6.365213	-1.23488	-.0379753
37	4.635727	-5.634787	1.76512	1.962025
21	-2.364273	7.365213	4.76512	1.962025
58	-14.36427	-.6347866	-5.23488	-4.037975
30	29.63573	-.6347866	2.76512	-3.037975
21	-2.364273	7.365213	4.76512	1.962025
30	7.635727	9.365213	3.76512	2.962025
28	-15.36427	10.36521	7.76512	3.962025
33	-7.364273	-2.634787	.7651196	.9620247
30	29.63573	-.6347866	2.76512	-3.037975
37	4.635727	-5.634787	1.76512	1.962025
28	-15.36427	10.36521	7.76512	3.962025
50	-16.36427	3.365213	-4.23488	-3.037975
37	-7.364273	-4.634787	-3.23488	-1.037975
34	3.635727	6.365213	-1.23488	-.0379753
33	-7.364273	-2.634787	.7651196	.9620247
30	29.63573	-.6347866	2.76512	-3.037975
29	-3.364273	1.365213	-1.23488	3.962025
33	-7.364273	-2.634787	.7651196	.9620247
29	-3.364273	1.365213	-1.23488	3.962025
34	3.635727	6.365213	-1.23488	-.0379753
37	4.635727	-5.634787	1.76512	1.962025
21	-2.364273	7.365213	4.76512	1.962025
32	.6357269	-7.634787	1.76512	.9620247
29	-3.364273	1.365213	-1.23488	3.962025
50	-16.36427	3.365213	-4.23488	-3.037975
37	4.635727	-5.634787	1.76512	1.962025
33	-7.364273	-2.634787	.7651196	.9620247
37	4.635727	-5.634787	1.76512	1.962025
58	-14.36427	-.6347866	-5.23488	-4.037975
37	4.635727	-5.634787	1.76512	1.962025
33	-7.364273	-2.634787	.7651196	.9620247
22	12.63573	7.365213	2.76512	-.0379753
21	-2.364273	7.365213	4.76512	1.962025
58	-14.36427	-.6347866	-5.23488	-4.037975
21	-2.364273	7.365213	4.76512	1.962025
29	-3.364273	1.365213	-1.23488	3.962025
21	-2.364273	7.365213	4.76512	1.962025
33	-7.364273	-2.634787	.7651196	.9620247
58	-14.36427	-.6347866	-5.23488	-4.037975
29	-3.364273	1.365213	-1.23488	3.962025
29	-3.364273	1.365213	-1.23488	3.962025
31	4.635727	-.6347866	3.76512	-.0379753
50	-16.36427	3.365213	-4.23488	-3.037975
32	-3.364273	-6.634787	.7651196	2.962025
30	29.63573	-.6347866	2.76512	-3.037975
60	-21.36427	5.365213	-4.23488	-2.037975
58	-14.36427	-.6347866	-5.23488	-4.037975
28	-15.36427	10.36521	7.76512	3.962025
29	-3.364273	1.365213	-1.23488	3.962025
34	3.635727	6.365213	-1.23488	-.0379753
32	.6357269	-7.634787	1.76512	.9620247
45	4.635727	8.365213	.7651196	-2.037975
32	.6357269	-7.634787	1.76512	.9620247
28	-15.36427	10.36521	7.76512	3.962025
58	-14.36427	-.6347866	-5.23488	-4.037975
33	-7.364273	-2.634787	.7651196	.9620247
44	1.635727	10.36521	-2.23488	3.962025
36	14.63573	-4.634787	-1.23488	.9620247
35	-10.36427	.3652134	-4.23488	-1.037975
63	-5.364273	-2.634787	-3.23488	-5.037975
62	-11.36427	-1.634787	-2.23488	-5.037975
66	-7.364273	-6.634787	.7651196	-5.037975
33	-22.36427	-14.63479	.7651196	-3.037975
33	-22.36427	-14.63479	.7651196	-3.037975
40	8.635727	10.36521	-3.23488	-.0379753
33	-22.36427	-14.63479	.7651196	-3.037975
70	-3.364273	-8.634787	-1.23488	-.0379753
58	-10.36427	-11.63479	-3.23488	-3.037975
33	-22.36427	-14.63479	.7651196	-3.037975
33	-22.36427	-14.63479	.7651196	-3.037975
33	-22.36427	-14.63479	.7651196	-3.037975
44	1.635727	10.36521	-2.23488	3.962025
34	-4.364273	-2.634787	-1.23488	-1.037975
40	18.63573	-.6347866	-.2348804	1.962025
33	-22.36427	-14.63479	.7651196	-3.037975
62	-11.36427	-5.634787	-2.23488	-5.037975
58	-10.36427	-11.63479	-3.23488	-3.037975
63	-5.364273	-2.634787	-3.23488	-5.037975
27	16.63573	11.36521	7.76512	3.962025
53	-3.364273	-6.634787	-.2348804	-9.037975
33	-22.36427	-14.63479	.7651196	-3.037975
33	-22.36427	-14.63479	.7651196	-3.037975
33	-22.36427	-14.63479	.7651196	-3.037975
33	-22.36427	-14.63479	.7651196	-3.037975
53	-3.364273	-6.634787	-.2348804	-9.037975
33	-22.36427	-14.63479	.7651196	-3.037975
55	-3.364273	2.365213	-3.23488	-.0379753
33	-22.36427	-14.63479	.7651196	-3.037975
32	7.635727	5.365213	1.76512	3.962025
31	1.635727	-16.63479	-7.23488	2.962025
38	-27.36427	-13.63479	-10.23488	-7.037975
62	-11.36427	-5.634787	-2.23488	-5.037975
40	18.63573	-.6347866	-.2348804	1.962025
33	-22.36427	-14.63479	.7651196	-3.037975
58	-10.36427	-11.63479	-3.23488	-3.037975
33	-22.36427	-14.63479	.7651196	-3.037975
33	-22.36427	-14.63479	.7651196	-3.037975
63	-5.364273	-2.634787	-3.23488	-5.037975
30	4.635727	-2.634787	4.76512	.9620247
66	-7.364273	-6.634787	.7651196	-5.037975
33	-22.36427	-14.63479	.7651196	-3.037975
33	-22.36427	-14.63479	.7651196	-3.037975
45	-6.364273	-2.634787	-1.23488	-1.037975
33	-22.36427	-14.63479	.7651196	-3.037975
40	18.63573	-.6347866	-.2348804	1.962025
62	-11.36427	-5.634787	-2.23488	-5.037975
62	-11.36427	-1.634787	-2.23488	-5.037975
33	-22.36427	-14.63479	.7651196	-3.037975
33	-22.36427	-14.63479	.7651196	-3.037975
30	14.63573	.3652134	-5.23488	2.962025
66	-7.364273	-6.634787	.7651196	-5.037975
62	-11.36427	-1.634787	-2.23488	-5.037975
40	8.635727	10.36521	-3.23488	-.0379753
33	-22.36427	-14.63479	.7651196	-3.037975
27	-9.364273	-4.634787	-1.23488	-3.037975
25	11.63573	4.365213	4.76512	2.962025
24	11.63573	-3.634787	3.76512	-2.037975
40	-3.364273	-3.634787	-1.23488	.9620247
52	-25.36427	-5.634787	-3.23488	-5.037975
33	14.63573	8.365213	-1.23488	3.962025
29	4.635727	5.365213	-.2348804	2.962025
35	-12.36427	-2.634787	-5.23488	1.962025
26	15.63573	5.365213	2.76512	1.962025
29	2.635727	.3652134	4.76512	-1.037975
24	26.63573	4.365213	2.76512	-3.037975
24	26.63573	4.365213	2.76512	-3.037975
26	13.63573	10.36521	7.76512	3.962025
73	-15.36427	-8.634787	-3.23488	-2.037975
42	-5.364273	11.36521	3.76512	.9620247
74	8.635727	-8.634787	-4.23488	-3.037975
24	11.63573	-3.634787	3.76512	-2.037975
58	-8.364273	1.365213	-5.23488	-.0379753
44	5.635727	-1.634787	1.76512	.9620247
34	-.3642731	6.365213	-1.23488	1.962025
62	-38.36427	-10.63479	-4.23488	-4.037975
22	30.63573	8.365213	1.76512	3.962025
22	30.63573	8.365213	1.76512	3.962025
30	5.635727	-5.634787	1.76512	3.962025
26	15.63573	5.365213	2.76512	1.962025
27	-9.364273	-4.634787	-1.23488	-3.037975
41	-10.36427	-1.634787	-1.23488	-6.037975
62	-38.36427	-10.63479	-4.23488	-4.037975
73	-15.36427	-8.634787	-3.23488	-2.037975
31	9.635727	5.365213	2.76512	.9620247
41	-10.36427	-1.634787	-1.23488	-6.037975
30	5.635727	-5.634787	1.76512	3.962025
35	-12.36427	-2.634787	-5.23488	1.962025
53	-1.364273	-1.634787	-.2348804	-1.037975
29	-5.364273	-5.634787	.7651196	-.0379753
29	4.635727	5.365213	-.2348804	2.962025
39	-.3642731	3.365213	-.2348804	-1.037975
56	.6357269	-.6347866	-1.23488	-8.037975
100	-5.364273	-1.634787	-.2348804	-4.037975
52	-25.36427	-4.634787	-1.23488	-.0379753
40	3.635727	1.365213	1.76512	-2.037975
32	14.63573	1.365213	4.76512	-.0379753
71	2.635727	-7.634787	4.76512	-3.037975
61	-7.364273	.3652134	-.2348804	-4.037975
27	5.635727	4.365213	1.76512	-1.037975
36	14.63573	14.36521	5.76512	3.962025
40	11.63573	-1.634787	5.76512	.9620247
24	19.63573	11.36521	-.2348804	3.962025
77	-1.364273	-9.634787	-1.23488	3.962025
52	-2.364273	-.6347866	-4.23488	-5.037975
39	20.63573	1.365213	2.76512	.9620247
39	-5.364273	-.6347866	-1.23488	-.0379753
51	-17.36427	-.6347866	-2.23488	-3.037975
28	11.63573	1.365213	3.76512	-2.037975
21	9.635727	1.365213	-1.23488	.9620247
31	-4.364273	-4.634787	-2.23488	-.0379753
32	5.635727	6.365213	-1.23488	1.962025
38	.6357269	-1.634787	-2.23488	-2.037975
37	7.635727	-.6347866	1.76512	-.0379753
20	30.63573	-.6347866	7.76512	3.962025
27	6.635727	8.365213	3.76512	2.962025
38	7.635727	-.6347866	-1.23488	2.962025
68	-8.364273	-5.634787	.7651196	-3.037975
23	-13.36427	13.36521	3.76512	3.962025
30	8.635727	11.36521	2.76512	2.962025
28	-22.36427	1.365213	3.76512	.9620247
65	-9.364273	-2.634787	-.2348804	-4.037975
60	30.63573	7.365213	-4.23488	-5.037975
36	-12.36427	12.36521	2.76512	3.962025
23	-.3642731	-2.634787	-.2348804	-2.037975
22	23.63573	9.365213	3.76512	1.962025
36	5.635727	-5.634787	2.76512	-.0379753
51	-26.36427	-9.634787	-6.23488	-6.037975
88	4.635727	-7.634787	-9.23488	-2.037975
47	-2.364273	-2.634787	.7651196	-6.037975
58	25.63573	-.6347866	-2.23488	-3.037975
36	-9.364273	4.365213	-6.23488	-3.037975
80	-3.364273	-.6347866	-.2348804	-5.037975
37	13.63573	.3652134	.7651196	2.962025
64	-13.36427	-.6347866	-3.23488	-3.037975
43	-2.364273	8.365213	2.76512	-1.037975
29	-9.364273	3.365213	-2.23488	.9620247
28	-2.364273	2.365213	-4.23488	-2.037975
39	3.635727	-4.634787	-2.23488	2.962025
27	23.63573	-12.63479	4.76512	2.962025
35	3.635727	7.365213	.7651196	2.962025
37	-.3642731	-6.634787	-2.23488	-3.037975
20	2.635727	4.365213	3.76512	.9620247
54	-18.36427	-7.634787	-7.23488	-2.037975
49	-13.36427	-3.634787	-.2348804	-1.037975
58	8.635727	-13.63479	-.2348804	1.962025
56	-14.36427	7.365213	-2.23488	-1.037975
37	-.3642731	-6.634787	-2.23488	-3.037975
70	3.635727	5.365213	-5.23488	-.0379753
29	-9.364273	3.365213	-2.23488	.9620247
48	3.635727	5.365213	2.76512	2.962025
37	13.63573	.3652134	.7651196	2.962025
45	-9.364273	-11.63479	-3.23488	-1.037975
36	-12.36427	5.365213	-4.23488	-2.037975
26	6.635727	4.365213	.7651196	-.0379753
36	-12.36427	5.365213	-4.23488	-2.037975
33	6.635727	9.365213	2.76512	3.962025
38	12.63573	11.36521	3.76512	3.962025
45	-.3642731	-1.634787	-.2348804	-2.037975
23	-5.364273	6.365213	.7651196	-.0379753
58	8.635727	-13.63479	-.2348804	1.962025
49	-9.364273	5.365213	-3.23488	-2.037975
45	5.635727	-6.634787	2.76512	.9620247
42	11.63573	12.36521	1.76512	2.962025
67	-.3642731	.3652134	-.2348804	-2.037975
68	.6357269	-5.634787	-3.23488	-.0379753
38	8.635727	5.365213	2.76512	1.962025
27	-.3642731	-4.634787	1.76512	.9620247
26	8.635727	7.365213	.7651196	-.0379753
27	-.3642731	-4.634787	1.76512	.9620247
50	-6.364273	.3652134	-3.23488	1.962025
59	-12.36427	1.365213	-1.23488	-3.037975
60	-15.36427	-8.634787	-8.23488	-2.037975
40	-24.36427	-.6347866	2.76512	-3.037975
30	5.635727	4.365213	2.76512	-1.037975
32	-1.364273	-.6347866	-3.23488	-5.037975
31	-1.364273	-.6347866	-.2348804	2.962025
67	-.3642731	.3652134	-.2348804	-2.037975
26	8.635727	7.365213	.7651196	-.0379753
60	-8.364273	-8.634787	-4.23488	-2.037975
74	-3.364273	-6.634787	.7651196	-5.037975
29	18.63573	8.365213	5.76512	2.962025
27	-.3642731	-4.634787	1.76512	.9620247
68	16.63573	-6.634787	2.76512	.9620247
26	27.63573	1.365213	4.76512	-5.037975
68	16.63573	-6.634787	2.76512	.9620247
23	13.63573	7.365213	6.76512	1.962025
26	3.635727	-2.634787	-.2348804	-2.037975
26	8.635727	7.365213	.7651196	-.0379753
26	27.63573	1.365213	4.76512	-5.037975
40	-3.364273	-3.634787	.7651196	-1.037975
40	-24.36427	-.6347866	2.76512	-3.037975
82	4.635727	-7.634787	-5.23488	-2.037975
68	.6357269	-5.634787	-3.23488	-.0379753
60	-8.364273	-8.634787	-4.23488	-2.037975
23	13.63573	7.365213	6.76512	1.962025
23	13.63573	7.365213	6.76512	1.962025
40	-24.36427	-.6347866	2.76512	-3.037975
68	16.63573	-6.634787	2.76512	.9620247
68	.6357269	-5.634787	-3.23488	-.0379753
26	8.635727	7.365213	.7651196	-.0379753
41	5.635727	2.365213	2.76512	.9620247
67	-.3642731	.3652134	-.2348804	-2.037975
59	-12.36427	1.365213	-1.23488	-3.037975
60	-15.36427	-8.634787	-8.23488	-2.037975
74	-3.364273	-6.634787	.7651196	-5.037975
45	7.635727	4.365213	2.76512	2.962025
60	5.635727	-2.634787	-4.23488	2.962025
26	3.635727	-2.634787	-.2348804	-2.037975
40	-24.36427	-.6347866	2.76512	-3.037975
26	3.635727	-2.634787	-.2348804	-2.037975
38	8.635727	5.365213	2.76512	1.962025
67	-.3642731	.3652134	-.2348804	-2.037975
60	-8.364273	-8.634787	-4.23488	-2.037975
38	8.635727	5.365213	2.76512	1.962025
82	4.635727	-7.634787	-5.23488	-2.037975
33	8.635727	2.365213	-3.23488	-.0379753
68	16.63573	-6.634787	2.76512	.9620247
68	.6357269	-5.634787	-3.23488	-.0379753
40	-10.36427	-24.63479	-17.23488	-16.03798
40	-12.36427	-2.634787	-.2348804	-.0379753
35	4.635727	-2.634787	-.2348804	2.962025
40	9.635727	.3652134	4.76512	.9620247
32	-2.364273	9.365213	3.76512	3.962025
44	.6357269	-3.634787	-.2348804	-2.037975
37	-19.36427	-1.634787	-4.23488	-.0379753
34	20.63573	-2.634787	7.76512	.9620247
45	6.635727	-1.634787	4.76512	1.962025
60	-4.364273	-11.63479	.7651196	2.962025
50	5.635727	7.365213	2.76512	3.962025
43	10.63573	1.365213	-10.23488	1.962025
33	1.635727	-4.634787	-1.23488	1.962025
44	14.63573	2.365213	-1.23488	-.0379753
43	4.635727	4.365213	.7651196	-1.037975
44	3.635727	-14.63479	-.2348804	-4.037975
38	15.63573	7.365213	-1.23488	-1.037975
42	2.635727	3.365213	-3.23488	-5.037975
39	-12.36427	-1.634787	-1.23488	.9620247
32	16.63573	6.365213	1.76512	1.962025
55	12.63573	-3.634787	-1.23488	-2.037975
57	2.635727	-2.634787	-1.23488	-5.037975
41	15.63573	-1.634787	.7651196	1.962025
26	16.63573	12.36521	6.76512	1.962025
36	11.63573	1.365213	5.76512	-.0379753
45	-.3642731	-9.634787	-1.23488	-2.037975
44	21.63573	8.365213	3.76512	.9620247
45	1.635727	-5.634787	3.76512	.9620247
29	-5.364273	5.365213	1.76512	-1.037975
65	-16.36427	-10.63479	-7.23488	1.962025
30	-1.364273	-5.634787	4.76512	3.962025
43	-1.364273	6.365213	-.2348804	-1.037975
27	10.63573	2.365213	7.76512	-.0379753
28	-3.364273	7.365213	-.2348804	1.962025
34	-3.364273	5.365213	-6.23488	2.962025
42	6.635727	-3.634787	1.76512	3.962025
44	16.63573	.3652134	4.76512	2.962025
34	-23.36427	-5.634787	-2.23488	3.962025
42	3.635727	-.6347866	1.76512	2.962025
48	-12.36427	-9.634787	1.76512	-1.037975
37	6.635727	2.365213	6.76512	-4.037975
40	15.63573	.3652134	-3.23488	-3.037975
44	1.635727	3.365213	-2.23488	.9620247
56	11.63573	-7.634787	6.76512	-.0379753
35	11.63573	4.365213	2.76512	.9620247
31	9.635727	5.365213	-1.23488	2.962025
52	2.635727	4.365213	3.76512	3.962025
37	9.635727	2.365213	1.76512	1.962025
24	4.635727	5.365213	7.76512	1.962025
52	7.635727	.3652134	2.76512	-1.037975
59	6.635727	1.365213	.7651196	-.0379753
74	-5.364273	-11.63479	2.76512	.9620247
33	.6357269	.3652134	-3.23488	-1.037975
53	1.635727	5.365213	2.76512	-.0379753
35	9.635727	6.365213	1.76512	.9620247
36	15.63573	15.36521	7.76512	3.962025
35	3.635727	7.365213	2.76512	1.962025
42	-16.36427	-.6347866	-1.23488	-.0379753
45	-1.364273	.3652134	-5.23488	-1.037975
41	-10.36427	-5.634787	-1.23488	-1.037975
36	.6357269	-4.634787	-6.23488	-7.037975
46	-1.364273	4.365213	-8.23488	1.962025
48	11.63573	2.365213	-4.23488	1.962025
63	-10.36427	-2.634787	-1.23488	-4.037975
21	1.635727	10.36521	2.76512	2.962025
57	-11.36427	1.365213	-5.23488	-6.037975
50	-17.36427	-3.634787	-10.23488	-2.037975
26	1.635727	7.365213	-2.23488	1.962025
33	-6.364273	.3652134	2.76512	-3.037975
43	-15.36427	-1.634787	-1.23488	-.0379753
60	-9.364273	1.365213	-4.23488	-1.037975
73	-4.364273	-1.634787	-.2348804	-9.037975
38	15.63573	11.36521	7.76512	-.0379753
36	.6357269	-.6347866	-2.23488	-.0379753
60	-9.364273	1.365213	1.76512	-3.037975
51	-10.36427	.3652134	2.76512	-2.037975
63	.6357269	-5.634787	-13.23488	-6.037975
34	.6357269	-.6347866	-2.23488	-.0379753
22	7.635727	4.365213	1.76512	-.0379753
64	1.635727	-.6347866	-3.23488	-6.037975
36	4.635727	5.365213	3.76512	1.962025
22	9.635727	6.365213	1.76512	-.0379753
50	-17.36427	-3.634787	-10.23488	-2.037975
57	-11.36427	1.365213	-5.23488	-6.037975
45	-7.364273	-1.634787	.7651196	-1.037975
73	-8.364273	-1.634787	-.2348804	-9.037975
31	4.635727	.3652134	.7651196	2.962025
50	-6.364273	1.365213	-2.23488	-3.037975
33	-.3642731	4.365213	4.76512	.9620247
70	-16.36427	-7.634787	-5.23488	.9620247
68	-43.36427	-13.63479	-9.23488	-3.037975
31	4.635727	.3652134	-.2348804	2.962025
29	13.63573	2.365213	3.76512	.9620247
41	.6357269	1.365213	.7651196	-.0379753
43	-1.364273	-6.634787	-1.23488	-.0379753
25	19.63573	-6.634787	1.76512	-3.037975
62	-1.364273	-.6347866	-8.23488	-2.037975
59	-3.364273	-13.63479	-.2348804	-1.037975
44	-19.36427	-9.634787	-.2348804	-.0379753
47	-16.36427	-13.63479	-.2348804	.9620247
26	-31.36427	4.365213	3.76512	1.962025
37	13.63573	-.6347866	1.76512	-.0379753
34	7.635727	.3652134	.7651196	-.0379753
50	-9.364273	.3652134	-1.23488	-4.037975
41	-7.364273	6.365213	-3.23488	2.962025
36	2.635727	-2.634787	3.76512	.9620247
28	15.63573	-3.634787	3.76512	-.0379753
50	-8.364273	-5.634787	.7651196	2.962025
50	-8.364273	-5.634787	.7651196	2.962025
69	-5.364273	-4.634787	4.76512	-.0379753
57	1.635727	8.365213	2.76512	.9620247
28	-14.36427	-7.634787	1.76512	1.962025
42	.6357269	6.365213	1.76512	-4.037975
32	-8.364273	-4.634787	3.76512	.9620247
63	-5.364273	.3652134	-2.23488	-6.037975
57	-30.36427	2.365213	-1.23488	-.0379753
57	-30.36427	2.365213	-1.23488	-.0379753
63	-5.364273	.3652134	-2.23488	-6.037975
28	-14.36427	-7.634787	1.76512	1.962025
44	17.63573	-.6347866	1.76512	-2.037975
25	10.63573	12.36521	.7651196	3.962025
30	10.63573	-1.634787	-2.23488	-.0379753
50	6.635727	2.365213	1.76512	1.962025
63	-6.364273	-3.634787	-2.23488	-4.037975
39	-6.364273	-4.634787	-4.23488	-1.037975
76	-8.364273	-.6347866	-.2348804	-1.037975
27	3.635727	5.365213	-4.23488	-.0379753
33	-5.364273	5.365213	-.2348804	1.962025
31	16.63573	13.36521	4.76512	3.962025
49	-7.364273	-6.634787	-2.23488	-2.037975
32	-19.36427	2.365213	.7651196	-4.037975
38	-3.364273	-4.634787	2.76512	-1.037975
57	-10.36427	-5.634787	-.2348804	2.962025
44	5.635727	9.365213	3.76512	3.962025
47	-6.364273	1.365213	-.2348804	2.962025
39	6.635727	-3.634787	-2.23488	-.0379753
44	4.635727	-.6347866	-2.23488	-3.037975
38	2.635727	9.365213	-4.23488	-4.037975
30	26.63573	9.365213	5.76512	1.962025
30	21.63573	8.365213	2.76512	3.962025
35	16.63573	-4.634787	.7651196	.9620247
35	8.635727	2.365213	2.76512	.9620247
38	2.635727	9.365213	-4.23488	-4.037975
34	.6357269	-8.634787	-.2348804	-.0379753
56	5.635727	3.365213	-2.23488	-.0379753
34	11.63573	-7.634787	2.76512	3.962025
24	22.63573	13.36521	1.76512	3.962025
36	16.63573	-4.634787	-.2348804	-2.037975
48	-14.36427	-4.634787	-5.23488	.9620247
43	15.63573	3.365213	3.76512	-2.037975
35	16.63573	-4.634787	.7651196	.9620247
38	-1.364273	-8.634787	-2.23488	3.962025
47	-6.364273	1.365213	-.2348804	2.962025
55	-.3642731	-5.634787	-3.23488	-1.037975
32	6.635727	8.365213	-3.23488	3.962025
35	9.635727	3.365213	1.76512	-.0379753
29	4.635727	-6.634787	-3.23488	.9620247
47	2.635727	1.365213	-2.23488	-5.037975
48	-12.36427	-1.634787	2.76512	-1.037975
44	4.635727	-.6347866	-2.23488	-3.037975
74	-22.36427	-4.634787	-1.23488	-2.037975
31	10.63573	.3652134	4.76512	-.0379753
28	17.63573	2.365213	4.76512	3.962025
38	21.63573	-1.634787	-3.23488	2.962025
38	21.63573	-1.634787	-3.23488	2.962025
42	-.3642731	9.365213	.7651196	3.962025
33	-8.364273	-3.634787	-2.23488	1.962025
51	-28.36427	3.365213	-7.23488	-6.037975
55	38.63573	1.365213	-2.23488	2.962025
45	6.635727	-1.634787	-2.23488	-3.037975
54	-17.36427	2.365213	-8.23488	-.0379753
41	-31.36427	.3652134	-1.23488	-.0379753
28	-3.364273	.3652134	1.76512	-2.037975
48	-2.364273	-1.634787	-.2348804	-1.037975
63	2.635727	2.365213	-4.23488	.9620247
56	-26.36427	-11.63479	-4.23488	-6.037975
45	6.635727	-1.634787	-2.23488	-3.037975
54	-.3642731	-.6347866	-4.23488	-2.037975
56	-21.36427	5.365213	-8.23488	-5.037975
32	2.635727	1.365213	-.2348804	1.962025
50	-5.364273	-11.63479	3.76512	1.962025
26	16.63573	-1.634787	5.76512	-.0379753
59	13.63573	-3.634787	-1.23488	1.962025
29	3.635727	-.6347866	.7651196	3.962025
29	.6357269	-4.634787	-2.23488	1.962025
34	-.3642731	-9.634787	1.76512	.9620247
91	8.635727	-15.63479	2.76512	-7.037975
72	1.635727	2.365213	5.76512	1.962025
58	-20.36427	-.6347866	4.76512	3.962025
51	-4.364273	-2.634787	5.76512	.9620247
70	-17.36427	-6.634787	.7651196	-4.037975
23	-2.364273	10.36521	2.76512	-.0379753
21	9.635727	7.365213	7.76512	-.0379753
55	-12.36427	3.365213	1.76512	-.0379753
54	2.635727	-.6347866	.7651196	-2.037975
34	-2.364273	.3652134	-1.23488	2.962025
40	-25.36427	-13.63479	-6.23488	-8.037975
53	-9.364273	1.365213	-4.23488	-1.037975
53	11.63573	3.365213	1.76512	2.962025
37	.6357269	-8.634787	-3.23488	-.0379753
31	16.63573	.3652134	6.76512	3.962025
64	1.635727	2.365213	-6.23488	-7.037975
57	4.635727	1.365213	3.76512	-.0379753
62	8.635727	-1.634787	1.76512	-.0379753
54	1.635727	-3.634787	-1.23488	-.0379753
51	-4.364273	-2.634787	5.76512	.9620247
38	.6357269	-.6347866	.7651196	.9620247
45	-9.364273	5.365213	2.76512	-2.037975
43	5.635727	-1.634787	.7651196	2.962025
29	6.635727	2.365213	-.2348804	-7.037975
26	-3.364273	-4.634787	1.76512	.9620247
37	1.635727	.3652134	-6.23488	-.0379753
58	-5.364273	-3.634787	-3.23488	-3.037975
25	1.635727	5.365213	4.76512	-1.037975
39	.6357269	.3652134	-4.23488	3.962025
62	.6357269	-4.634787	4.76512	-2.037975
32	-14.36427	-1.634787	-1.23488	-3.037975
36	3.635727	-5.634787	1.76512	-.0379753
36	23.63573	-4.634787	3.76512	3.962025
54	-12.36427	-3.634787	-5.23488	-2.037975
52	-6.364273	-5.634787	.7651196	-2.037975
29	-14.36427	12.36521	5.76512	3.962025
38	26.63573	12.36521	4.76512	3.962025
25	4.635727	2.365213	5.76512	2.962025
60	-12.36427	-14.63479	-4.23488	-8.037975
25	10.63573	1.365213	1.76512	-1.037975
61	-.3642731	.3652134	-5.23488	-3.037975
53	2.635727	6.365213	3.76512	-1.037975
43	7.635727	-2.634787	-8.23488	-.0379753
54	27.63573	-14.63479	3.76512	-2.037975
75	-8.364273	-14.63479	-3.23488	-7.037975
59	-5.364273	-5.634787	.7651196	-.0379753
60	-12.36427	-.6347866	-2.23488	-4.037975
61	-.3642731	-.6347866	-3.23488	-1.037975
44	-14.36427	-4.634787	-2.23488	-2.037975
62	-34.36427	-8.634787	.7651196	-5.037975
28	17.63573	7.365213	-5.23488	2.962025
45	-12.36427	-10.63479	1.76512	-.0379753
22	11.63573	-7.634787	3.76512	3.962025
50	25.63573	1.365213	-.2348804	1.962025
34	4.635727	12.36521	6.76512	1.962025
32	-8.364273	-1.634787	1.76512	-4.037975
36	10.63573	3.365213	5.76512	3.962025
56	1.635727	5.365213	-.2348804	-.0379753
33	7.635727	-2.634787	-.2348804	-3.037975
90	9.635727	-10.63479	2.76512	-4.037975
38	-12.36427	3.365213	3.76512	.9620247
23	-12.36427	1.365213	-3.23488	-4.037975
39	-4.364273	-6.634787	.7651196	-.0379753
34	-18.36427	-7.634787	-1.23488	-3.037975
39	-5.364273	-5.634787	.7651196	-.0379753
28	1.635727	3.365213	-2.23488	-.0379753
36	-24.36427	-12.63479	-1.23488	-3.037975
36	3.635727	.3652134	-.2348804	.9620247
27	5.635727	4.365213	3.76512	-2.037975
29	-.3642731	-5.634787	3.76512	-2.037975
72	15.63573	13.36521	3.76512	3.962025
32	22.63573	15.36521	-1.23488	3.962025
30	-4.364273	2.365213	-2.23488	-1.037975
31	-7.364273	-4.634787	2.76512	3.962025
60	-12.36427	-.6347866	-2.23488	-4.037975
61	-13.36427	.3652134	-2.23488	-5.037975
28	3.635727	5.365213	7.76512	3.962025
40	-26.36427	-3.634787	.7651196	-3.037975
40	12.63573	2.365213	1.76512	-.0379753
37	-14.36427	-10.63479	-.2348804	1.962025
63	-30.36427	-12.63479	-3.23488	-4.037975
38	-3.364273	-14.63479	4.76512	2.962025
33	18.63573	13.36521	2.76512	3.962025
28	3.635727	5.365213	7.76512	3.962025
63	-30.36427	-12.63479	-3.23488	-4.037975
31	8.635727	-1.634787	3.76512	-.0379753
37	-14.36427	-10.63479	-.2348804	1.962025
38	-3.364273	-14.63479	4.76512	2.962025
37	-14.36427	-10.63479	-.2348804	1.962025
38	-3.364273	-14.63479	4.76512	2.962025
63	-30.36427	-12.63479	-3.23488	-4.037975
21	10.63573	1.365213	-3.23488	-1.037975
38	11.63573	-.6347866	.7651196	3.962025
25	6.635727	-8.634787	2.76512	2.962025
36	-5.364273	-3.634787	2.76512	-.0379753
58	-4.364273	-6.634787	-4.23488	2.962025
28	3.635727	5.365213	7.76512	3.962025
27	-8.364273	11.36521	.7651196	3.962025
58	-4.364273	-6.634787	-4.23488	2.962025
58	-4.364273	-6.634787	-4.23488	2.962025
37	-14.36427	-10.63479	-.2348804	1.962025
63	-4.364273	-8.634787	-.2348804	1.962025
58	-4.364273	-6.634787	-4.23488	2.962025
63	-30.36427	-12.63479	-3.23488	-4.037975
39	3.635727	3.365213	-3.23488	-2.037975
32	11.63573	3.365213	4.76512	3.962025
46	-15.36427	-6.634787	-5.23488	3.962025
28	3.635727	5.365213	7.76512	3.962025
38	-3.364273	-14.63479	4.76512	2.962025
26	22.63573	-1.634787	4.76512	1.962025
51	6.635727	-.6347866	.7651196	-.0379753
56	1.635727	-6.634787	.7651196	-2.037975
41	5.635727	-.6347866	-.2348804	-.0379753
45	35.63573	1.365213	1.76512	.9620247
26	5.635727	.3652134	1.76512	.9620247
33	8.635727	11.36521	4.76512	3.962025
38	-28.36427	4.365213	4.76512	1.962025
38	2.635727	-12.63479	2.76512	-6.037975
29	1.635727	-4.634787	-4.23488	1.962025
40	-5.364273	-4.634787	-1.23488	-4.037975
42	4.635727	6.365213	5.76512	3.962025
31	-2.364273	5.365213	-.2348804	-4.037975
60	2.635727	4.365213	-2.23488	-.0379753
29	10.63573	6.365213	-.2348804	3.962025
23	3.635727	1.365213	-1.23488	.9620247
38	6.635727	-1.634787	-1.23488	-4.037975
27	-12.36427	3.365213	2.76512	1.962025
29	10.63573	6.365213	-.2348804	3.962025
43	-.3642731	-4.634787	-2.23488	-3.037975
43	-.3642731	-4.634787	-2.23488	-3.037975
29	10.63573	6.365213	-.2348804	3.962025
43	-.3642731	-4.634787	-2.23488	-3.037975
29	2.635727	6.365213	5.76512	-.0379753
27	-12.36427	3.365213	2.76512	1.962025
37	9.635727	7.365213	-1.23488	3.962025
43	-.3642731	-4.634787	-2.23488	-3.037975
46	20.63573	8.365213	2.76512	3.962025
29	10.63573	6.365213	-.2348804	3.962025
46	20.63573	8.365213	2.76512	3.962025
43	-.3642731	-4.634787	-2.23488	-3.037975
27	-10.36427	4.365213	-3.23488	-.0379753
27	-12.36427	3.365213	2.76512	1.962025
27	-12.36427	3.365213	2.76512	1.962025
31	8.635727	.3652134	2.76512	-1.037975
29	10.63573	6.365213	-.2348804	3.962025
28	3.635727	1.365213	2.76512	-.0379753
27	-12.36427	3.365213	2.76512	1.962025
43	-.3642731	-4.634787	-2.23488	-3.037975
49	-8.364273	1.365213	-4.23488	-2.037975
27	-12.36427	3.365213	2.76512	1.962025
46	20.63573	8.365213	2.76512	3.962025
27	-10.36427	4.365213	-3.23488	-.0379753
27	-10.36427	4.365213	-3.23488	-.0379753
29	10.63573	6.365213	-.2348804	3.962025
21	2.635727	11.36521	4.76512	2.962025
60	3.635727	-8.634787	.7651196	-6.037975
26	27.63573	6.365213	.7651196	3.962025
31	-7.364273	-3.634787	-1.23488	.9620247
26	27.63573	6.365213	.7651196	3.962025
56	-11.36427	-7.634787	-5.23488	-1.037975
23	13.63573	11.36521	5.76512	3.962025
22	-29.36427	-12.63479	4.76512	3.962025
29	-6.364273	-1.634787	3.76512	2.962025
44	-12.36427	4.365213	-3.23488	2.962025
58	-29.36427	-16.63479	-9.23488	-1.037975
22	35.63573	7.365213	3.76512	-.0379753
21	2.635727	11.36521	4.76512	2.962025
23	13.63573	11.36521	5.76512	3.962025
22	35.63573	7.365213	3.76512	-.0379753
39	22.63573	-2.634787	3.76512	1.962025
31	-7.364273	-3.634787	-1.23488	.9620247
45	1.635727	-9.634787	1.76512	-6.037975
28	6.635727	-4.634787	4.76512	1.962025
52	19.63573	4.365213	5.76512	3.962025
48	-14.36427	-8.634787	-5.23488	-4.037975
58	-1.364273	4.365213	-1.23488	-.0379753
50	-6.364273	-1.634787	-1.23488	-1.037975
48	-14.36427	-8.634787	-5.23488	-4.037975
33	-6.364273	-3.634787	3.76512	-.0379753
65	2.635727	-9.634787	-1.23488	.9620247
65	2.635727	-9.634787	-1.23488	.9620247
65	2.635727	-9.634787	-1.23488	.9620247
45	1.635727	-9.634787	1.76512	-6.037975
48	-14.36427	-8.634787	-5.23488	-4.037975
33	-6.364273	-3.634787	3.76512	-.0379753
48	-14.36427	-8.634787	-5.23488	-4.037975
58	-1.364273	4.365213	-1.23488	-.0379753
45	1.635727	-9.634787	1.76512	-6.037975
45	1.635727	-9.634787	1.76512	-6.037975
28	6.635727	-4.634787	4.76512	1.962025
50	-6.364273	-1.634787	-1.23488	-1.037975
48	-14.36427	-8.634787	-5.23488	-4.037975
65	2.635727	-9.634787	-1.23488	.9620247
65	2.635727	-9.634787	-1.23488	.9620247
45	1.635727	-9.634787	1.76512	-6.037975
45	1.635727	-9.634787	1.76512	-6.037975
52	19.63573	4.365213	5.76512	3.962025
65	2.635727	-9.634787	-1.23488	.9620247
48	-14.36427	-8.634787	-5.23488	-4.037975
41	-4.364273	-1.634787	-.2348804	-.0379753
40	-4.364273	-.6347866	-1.23488	-2.037975
26	19.63573	-3.634787	4.76512	3.962025
31	8.635727	1.365213	2.76512	-.0379753
26	19.63573	-3.634787	4.76512	3.962025
31	8.635727	-5.634787	1.76512	-.0379753
37	-3.364273	-.6347866	-4.23488	-7.037975
37	-3.364273	-.6347866	-4.23488	-7.037975
44	.6357269	-1.634787	.7651196	-.0379753
29	25.63573	10.36521	4.76512	-6.037975
37	-3.364273	-.6347866	-4.23488	-7.037975
60	-11.36427	-1.634787	-4.23488	-5.037975
35	16.63573	12.36521	5.76512	2.962025
37	-3.364273	-.6347866	-4.23488	-7.037975
69	19.63573	-2.634787	-4.23488	1.962025
64	-19.36427	.3652134	-2.23488	-7.037975
41	-4.364273	-1.634787	-.2348804	-.0379753
60	-5.364273	1.365213	-5.23488	-1.037975
40	-4.364273	-.6347866	-1.23488	-2.037975
35	-.3642731	-12.63479	-2.23488	.9620247
26	-3.364273	-1.634787	-3.23488	2.962025
41	-4.364273	-1.634787	-.2348804	-.0379753
37	-3.364273	-.6347866	-4.23488	-7.037975
44	.6357269	-1.634787	.7651196	-.0379753
52	3.635727	15.36521	-8.23488	-2.037975
60	-11.36427	-1.634787	-4.23488	-5.037975
44	.6357269	-1.634787	.7651196	-.0379753
44	.6357269	-1.634787	.7651196	-.0379753
52	-13.36427	-10.63479	-2.23488	-.0379753
24	27.63573	15.36521	7.76512	3.962025
41	-4.364273	-1.634787	-.2348804	-.0379753
26	7.635727	-1.634787	7.76512	-.0379753
41	-4.364273	-1.634787	-.2348804	-.0379753
44	.6357269	-1.634787	.7651196	-.0379753
44	.6357269	-1.634787	.7651196	-.0379753
52	3.635727	15.36521	-8.23488	-2.037975
37	-3.364273	-.6347866	-4.23488	-7.037975
26	19.63573	-3.634787	4.76512	3.962025
41	-4.364273	-1.634787	-.2348804	-.0379753
40	5.635727	-.6347866	-1.23488	-2.037975
41	-4.364273	-1.634787	-.2348804	-.0379753
55	-1.364273	7.365213	-1.23488	2.962025
37	-3.364273	-.6347866	-4.23488	-7.037975
31	8.635727	1.365213	2.76512	-.0379753
29	25.63573	10.36521	4.76512	-6.037975
26	19.63573	-3.634787	4.76512	3.962025
26	19.63573	-3.634787	4.76512	3.962025
44	.6357269	-1.634787	.7651196	-.0379753
26	19.63573	-3.634787	4.76512	3.962025
26	19.63573	-3.634787	4.76512	3.962025
46	9.635727	7.365213	.7651196	-.0379753
46	-25.36427	10.36521	-6.23488	-1.037975
45	-1.364273	-1.634787	-1.23488	2.962025
40	-3.364273	-6.634787	2.76512	-1.037975
31	28.63573	11.36521	5.76512	2.962025
20	4.635727	11.36521	5.76512	3.962025
51	-7.364273	-.6347866	-4.23488	-4.037975
31	35.63573	13.36521	3.76512	-.0379753
31	28.63573	11.36521	5.76512	2.962025
40	-3.364273	-6.634787	2.76512	-1.037975
65	1.635727	-.6347866	-.2348804	-5.037975
40	-8.364273	-1.634787	-7.23488	-.0379753
23	10.63573	-2.634787	5.76512	.9620247
63	-19.36427	-3.634787	-2.23488	-10.03798
65	-4.364273	-.6347866	-2.23488	-4.037975
36	-9.364273	-6.634787	-4.23488	-.0379753
48	-6.364273	2.365213	-2.23488	-1.037975
33	4.635727	3.365213	1.76512	-.0379753
27	8.635727	6.365213	.7651196	-.0379753
56	-10.36427	2.365213	-4.23488	3.962025
65	1.635727	-.6347866	-.2348804	-5.037975
32	23.63573	-9.634787	5.76512	-.0379753
20	4.635727	11.36521	5.76512	3.962025
32	23.63573	-9.634787	5.76512	-.0379753
47	-25.36427	2.365213	-6.23488	.9620247
33	4.635727	3.365213	1.76512	-.0379753
42	.6357269	6.365213	4.76512	1.962025
42	-19.36427	-2.634787	.7651196	-.0379753
55	-8.364273	.3652134	-.2348804	-2.037975
57	-17.36427	-7.634787	-.2348804	-.0379753
66	.6357269	9.365213	-2.23488	-2.037975
90	-15.36427	13.36521	-6.23488	-.0379753
43	3.635727	8.365213	-7.23488	-8.037975
41	-6.364273	5.365213	-.2348804	3.962025
60	.6357269	-.6347866	-4.23488	-1.037975
66	-19.36427	-5.634787	-8.23488	.9620247
69	-1.364273	-4.634787	-3.23488	-5.037975
72	-6.364273	-6.634787	.7651196	-1.037975
39	-8.364273	2.365213	-3.23488	2.962025
47	8.635727	5.365213	3.76512	-2.037975
39	-1.364273	-1.634787	-1.23488	-.0379753
48	31.63573	-2.634787	4.76512	3.962025
26	-10.36427	8.365213	3.76512	3.962025
42	1.635727	-2.634787	.7651196	-.0379753
30	2.635727	-4.634787	6.76512	3.962025
39	8.635727	3.365213	-3.23488	.9620247
36	10.63573	2.365213	1.76512	-.0379753
47	-11.36427	-.6347866	-2.23488	-4.037975
60	-12.36427	-1.634787	-2.23488	-3.037975
65	6.635727	-2.634787	-2.23488	-4.037975
25	-3.364273	8.365213	1.76512	1.962025
42	-5.364273	6.365213	-1.23488	-1.037975
39	-6.364273	-13.63479	2.76512	-3.037975
50	-1.364273	-1.634787	-8.23488	1.962025
51	-5.364273	1.365213	-1.23488	1.962025
37	6.635727	-9.634787	-1.23488	.9620247
61	5.635727	-11.63479	2.76512	2.962025
48	-7.364273	-.6347866	-.2348804	-4.037975
61	-12.36427	-11.63479	-1.23488	-2.037975
30	16.63573	-4.634787	6.76512	3.962025
39	-7.364273	-7.634787	-3.23488	-1.037975
40	-16.36427	3.365213	-5.23488	-.0379753
48	4.635727	2.365213	-.2348804	-1.037975
66	7.635727	-2.634787	3.76512	-1.037975
54	-6.364273	-3.634787	-3.23488	.9620247
38	12.63573	-4.634787	1.76512	.9620247
45	-11.36427	-5.634787	-2.23488	-4.037975
34	-21.36427	-5.634787	-6.23488	.9620247
34	1.635727	4.365213	2.76512	.9620247
40	-38.36427	-4.634787	-6.23488	-2.037975
33	7.635727	7.365213	-3.23488	3.962025
52	-8.364273	.3652134	-3.23488	-2.037975
52	-14.36427	-9.634787	-2.23488	-2.037975
40	12.63573	5.365213	2.76512	1.962025
36	8.635727	4.365213	-.2348804	-2.037975
47	7.635727	1.365213	-3.23488	1.962025
24	-16.36427	-4.634787	-7.23488	-.0379753
33	.6357269	-3.634787	.7651196	-.0379753
54	-21.36427	-5.634787	-7.23488	1.962025
38	5.635727	5.365213	2.76512	.9620247
72	-14.36427	-10.63479	-4.23488	-5.037975
22	-22.36427	-.6347866	-3.23488	-5.037975
22	4.635727	.3652134	.7651196	2.962025
47	-8.364273	-1.634787	-3.23488	-3.037975
41	-1.364273	-.6347866	-5.23488	.9620247
39	13.63573	-11.63479	-2.23488	2.962025
47	-9.364273	-3.634787	-2.23488	-7.037975
51	-2.364273	2.365213	2.76512	-.0379753
37	13.63573	1.365213	1.76512	1.962025
40	3.635727	-.6347866	1.76512	.9620247
34	9.635727	7.365213	-1.23488	-2.037975
26	22.63573	6.365213	7.76512	1.962025
60	-2.364273	-7.634787	-1.23488	-4.037975
40	-8.364273	-8.634787	-2.23488	3.962025
44	-6.364273	3.365213	-.2348804	-3.037975
29	-9.364273	-1.634787	1.76512	3.962025
35	-1.364273	.3652134	.7651196	.9620247
26	10.63573	3.365213	3.76512	2.962025
66	-8.364273	-6.634787	.7651196	-2.037975
20	12.63573	10.36521	-4.23488	-1.037975
34	9.635727	11.36521	4.76512	2.962025
53	.6357269	3.365213	-.2348804	-.0379753
43	-5.364273	-4.634787	-1.23488	2.962025
59	9.635727	1.365213	2.76512	.9620247
57	-5.364273	-1.634787	-1.23488	-1.037975
31	9.635727	-6.634787	3.76512	3.962025
33	-6.364273	-.6347866	1.76512	2.962025
48	5.635727	-.6347866	3.76512	1.962025
40	-3.364273	-5.634787	-.2348804	-5.037975
47	-16.36427	-8.634787	-2.23488	2.962025
31	3.635727	5.365213	-1.23488	1.962025
60	30.63573	-4.634787	-5.23488	3.962025
38	-5.364273	-9.634787	.7651196	1.962025
32	27.63573	6.365213	6.76512	2.962025
67	-18.36427	-2.634787	-.2348804	.9620247
35	2.635727	5.365213	2.76512	1.962025
69	.6357269	-.6347866	-4.23488	.9620247
41	-11.36427	5.365213	.7651196	.9620247
38	6.635727	-1.634787	4.76512	.9620247
45	10.63573	-5.634787	-4.23488	2.962025
37	13.63573	7.365213	-1.23488	1.962025
92	-22.36427	-1.634787	-5.23488	-3.037975
43	3.635727	.3652134	.7651196	2.962025
71	-8.364273	2.365213	-4.23488	-3.037975
58	-2.364273	-7.634787	-3.23488	-1.037975
31	25.63573	3.365213	-.2348804	2.962025
30	-1.364273	5.365213	.7651196	.9620247
35	-1.364273	-2.634787	-5.23488	-1.037975
30	-2.364273	-2.634787	5.76512	1.962025
44	2.635727	-.6347866	-.2348804	2.962025
42	17.63573	-5.634787	3.76512	2.962025
69	3.635727	-2.634787	-5.23488	-2.037975
31	9.635727	5.365213	2.76512	2.962025
78	-14.36427	-2.634787	-2.23488	-8.037975
66	.6357269	2.365213	-4.23488	-4.037975
63	-13.36427	1.365213	-.2348804	-3.037975
58	-12.36427	.3652134	-5.23488	-4.037975
61	-6.364273	-.6347866	-2.23488	-5.037975
61	-10.36427	6.365213	3.76512	1.962025
34	-16.36427	-1.634787	-3.23488	-4.037975
59	4.635727	-5.634787	-6.23488	.9620247
34	-2.364273	3.365213	-6.23488	-4.037975
49	-14.36427	-7.634787	-2.23488	-3.037975
74	11.63573	-3.634787	-1.23488	-6.037975
36	1.635727	9.365213	5.76512	2.962025
57	-13.36427	4.365213	-4.23488	-6.037975
58	-11.36427	-6.634787	-.2348804	-4.037975
55	-10.36427	-.6347866	-3.23488	-6.037975
31	28.63573	15.36521	3.76512	3.962025
32	14.63573	.3652134	3.76512	1.962025
41	-4.364273	-5.634787	.7651196	-.0379753
26	19.63573	5.365213	3.76512	2.962025
39	-7.364273	-9.634787	2.76512	-7.037975
53	-3.364273	-.6347866	-1.23488	-.0379753
29	24.63573	11.36521	7.76512	3.962025
37	-5.364273	-7.634787	-.2348804	-.0379753
63	-9.364273	.3652134	-1.23488	-5.037975
33	4.635727	-.6347866	-.2348804	-6.037975
58	-11.36427	-3.634787	-2.23488	-1.037975
22	9.635727	.3652134	.7651196	-2.037975
54	-15.36427	-6.634787	.7651196	-2.037975
32	11.63573	6.365213	2.76512	.9620247
52	-12.36427	-.6347866	-6.23488	-2.037975
31	2.635727	1.365213	2.76512	2.962025
53	.6357269	-4.634787	-4.23488	-4.037975
36	17.63573	3.365213	-.2348804	3.962025
71	-6.364273	-7.634787	-1.23488	-8.037975
46	5.635727	-2.634787	-.2348804	2.962025
46	-11.36427	-3.634787	-1.23488	-2.037975
36	17.63573	3.365213	-.2348804	3.962025
46	-9.364273	1.365213	-.2348804	-5.037975
39	5.635727	2.365213	.7651196	-.0379753
52	.6357269	-2.634787	-1.23488	-2.037975
30	-.3642731	-2.634787	-2.23488	1.962025
52	.6357269	-2.634787	-1.23488	-2.037975
61	-10.36427	4.365213	-1.23488	-5.037975
40	2.635727	5.365213	-.2348804	2.962025
53	.6357269	-4.634787	-4.23488	-4.037975
71	-6.364273	-7.634787	-1.23488	-8.037975
28	.6357269	6.365213	2.76512	.9620247
39	5.635727	2.365213	.7651196	-.0379753
67	.6357269	.3652134	-.2348804	-5.037975
69	-.3642731	1.365213	-4.23488	-4.037975
31	-4.364273	2.365213	.7651196	-5.037975
59	5.635727	-13.63479	.7651196	-3.037975
34	-.3642731	7.365213	2.76512	1.962025
24	5.635727	-.6347866	3.76512	-.0379753
38	2.635727	3.365213	-1.23488	1.962025
55	-.3642731	-2.634787	.7651196	.9620247
35	-11.36427	-.6347866	-2.23488	.9620247
57	-7.364273	-.6347866	-5.23488	-2.037975
41	23.63573	2.365213	1.76512	1.962025
35	.6357269	4.365213	-2.23488	-.0379753
32	3.635727	-1.634787	1.76512	-.0379753
65	2.635727	-2.634787	-.2348804	-.0379753
27	-.3642731	-2.634787	-.2348804	2.962025
34	-2.364273	6.365213	-.2348804	3.962025
42	11.63573	-2.634787	3.76512	.9620247
30	6.635727	-3.634787	-.2348804	2.962025
59	3.635727	-14.63479	-2.23488	-1.037975
31	12.63573	5.365213	2.76512	3.962025
68	-14.36427	-9.634787	-1.23488	-3.037975
59	4.635727	-6.634787	5.76512	.9620247
31	12.63573	5.365213	2.76512	3.962025
31	7.635727	6.365213	-1.23488	.9620247
42	.6357269	-7.634787	-4.23488	.9620247
36	-1.364273	-5.634787	.7651196	1.962025
26	-4.364273	-.6347866	1.76512	-2.037975
43	-10.36427	.3652134	-1.23488	2.962025
36	-1.364273	-5.634787	.7651196	1.962025
26	20.63573	-.6347866	1.76512	-2.037975
36	4.635727	9.365213	1.76512	3.962025
26	-4.364273	-.6347866	1.76512	-2.037975
43	-10.36427	.3652134	-1.23488	2.962025
26	20.63573	-.6347866	1.76512	-2.037975
42	.6357269	-7.634787	-4.23488	.9620247
46	13.63573	-7.634787	3.76512	1.962025
44	8.635727	7.365213	2.76512	-.0379753
41	15.63573	.3652134	.7651196	-3.037975
32	19.63573	8.365213	2.76512	3.962025
60	-12.36427	-.6347866	1.76512	-3.037975
43	-11.36427	-2.634787	-.2348804	1.962025
38	1.635727	1.365213	-.2348804	2.962025
59	-10.36427	5.365213	-2.23488	-3.037975
39	-12.36427	-7.634787	-4.23488	-6.037975
33	4.635727	9.365213	4.76512	3.962025
32	4.635727	.3652134	-2.23488	-1.037975
60	-12.36427	-.6347866	1.76512	-3.037975
24	-5.364273	2.365213	1.76512	-3.037975
50	-22.36427	-8.634787	-.2348804	3.962025
28	-10.36427	-2.634787	-3.23488	-1.037975
34	8.635727	7.365213	-2.23488	-1.037975
63	-16.36427	-5.634787	-4.23488	-3.037975
43	-11.36427	-2.634787	-.2348804	1.962025
59	-10.36427	5.365213	-2.23488	-3.037975
39	-12.36427	-7.634787	-4.23488	-6.037975
34	8.635727	7.365213	-2.23488	-1.037975
61	-9.364273	-7.634787	-6.23488	-.0379753
25	6.635727	1.365213	2.76512	2.962025
58	-5.364273	.3652134	-3.23488	-1.037975
50	-22.36427	-8.634787	-.2348804	3.962025
51	5.635727	11.36521	-4.23488	.9620247
35	5.635727	-3.634787	-.2348804	-2.037975
37	5.635727	6.365213	4.76512	3.962025
43	-7.364273	-1.634787	2.76512	-.0379753
30	11.63573	8.365213	6.76512	1.962025
37	-7.364273	-1.634787	-1.23488	3.962025
39	6.635727	1.365213	3.76512	-.0379753
37	-10.36427	-1.634787	-2.23488	-1.037975
30	2.635727	2.365213	-.2348804	-1.037975
54	3.635727	-10.63479	-1.23488	-2.037975
44	-7.364273	1.365213	-3.23488	-5.037975
26	7.635727	4.365213	.7651196	1.962025
60	-10.36427	1.365213	-.2348804	-.0379753
43	30.63573	10.36521	-3.23488	3.962025
46	5.635727	4.365213	-3.23488	1.962025
23	-2.364273	-2.634787	1.76512	-1.037975
55	-12.36427	-1.634787	-.2348804	-7.037975
26	25.63573	11.36521	5.76512	-.0379753
36	11.63573	3.365213	4.76512	-1.037975
31	-4.364273	-2.634787	.7651196	-1.037975
40	-2.364273	-3.634787	-2.23488	.9620247
76	3.635727	.3652134	-11.23488	-1.037975
30	20.63573	-3.634787	3.76512	1.962025
64	-5.364273	-7.634787	-4.23488	-.0379753
34	-13.36427	-3.634787	-5.23488	-3.037975
61	-7.364273	-6.634787	-7.23488	2.962025
62	-.3642731	4.365213	-.2348804	-2.037975
43	-3.364273	4.365213	-3.23488	3.962025
35	6.635727	5.365213	2.76512	.9620247
49	-16.36427	-.6347866	-2.23488	-3.037975
57	-12.36427	3.365213	-5.23488	-3.037975
63	-8.364273	-11.63479	2.76512	-.0379753
32	-17.36427	-5.634787	-9.23488	1.962025
33	19.63573	2.365213	3.76512	-2.037975
37	-12.36427	-2.634787	-5.23488	3.962025
42	8.635727	1.365213	-.2348804	3.962025
32	3.635727	-1.634787	-.2348804	-.0379753
40	-10.36427	-11.63479	-10.23488	.9620247
34	-18.36427	-6.634787	-3.23488	-.0379753
56	13.63573	.3652134	2.76512	1.962025
62	-25.36427	-9.634787	1.76512	-3.037975
51	9.635727	-3.634787	-4.23488	1.962025
33	-4.364273	-3.634787	4.76512	1.962025
45	-.3642731	.3652134	2.76512	3.962025
59	-.3642731	2.365213	-2.23488	-1.037975
35	29.63573	.3652134	7.76512	-5.037975
44	1.635727	-3.634787	-1.23488	-1.037975
30	9.635727	-5.634787	-.2348804	-1.037975
52	-12.36427	2.365213	.7651196	-.0379753
56	-20.36427	7.365213	-6.23488	-4.037975
45	2.635727	-1.634787	-1.23488	.9620247
36	17.63573	8.365213	1.76512	2.962025
40	2.635727	1.365213	2.76512	.9620247
47	2.635727	-6.634787	-1.23488	1.962025
40	-11.36427	-4.634787	.7651196	2.962025
66	-27.36427	-3.634787	-4.23488	-.0379753
43	-7.364273	-7.634787	2.76512	-2.037975
49	-3.364273	1.365213	-2.23488	.9620247
59	-3.364273	-.6347866	-3.23488	-6.037975
35	11.63573	6.365213	1.76512	3.962025
68	-16.36427	-2.634787	.7651196	-6.037975
69	-5.364273	-5.634787	-6.23488	-2.037975
25	.6357269	-.6347866	1.76512	3.962025
51	5.635727	-.6347866	.7651196	-1.037975
55	2.635727	-6.634787	2.76512	-2.037975
35	15.63573	-.6347866	.7651196	-1.037975
50	7.635727	3.365213	2.76512	1.962025
44	-5.364273	-3.634787	-2.23488	2.962025
46	-5.364273	-3.634787	.7651196	-1.037975
33	16.63573	2.365213	4.76512	1.962025
61	-10.36427	-4.634787	-10.23488	-1.037975
66	3.635727	3.365213	2.76512	3.962025
35	15.63573	-.6347866	.7651196	-1.037975
51	-.3642731	2.365213	-4.23488	.9620247
51	-4.364273	3.365213	-5.23488	-2.037975
29	8.635727	4.365213	3.76512	.9620247
33	-6.364273	2.365213	4.76512	1.962025
29	-8.364273	3.365213	-.2348804	.9620247
58	-4.364273	-8.634787	-1.23488	-1.037975
35	15.63573	-.6347866	.7651196	-1.037975
46	-17.36427	-9.634787	.7651196	.9620247
61	-23.36427	-2.634787	-.2348804	-5.037975
45	3.635727	-9.634787	-.2348804	-2.037975
47	-8.364273	-10.63479	-5.23488	-1.037975
35	15.63573	-.6347866	.7651196	-1.037975
25	1.635727	-.6347866	3.76512	-1.037975
20	27.63573	7.365213	4.76512	3.962025
40	1.635727	-13.63479	-6.23488	.9620247
26	35.63573	10.36521	3.76512	3.962025
53	-22.36427	-16.63479	-2.23488	2.962025
34	8.635727	5.365213	-8.23488	3.962025
42	-25.36427	-4.634787	-6.23488	.9620247
47	1.635727	5.365213	2.76512	-.0379753
67	-4.364273	-3.634787	-.2348804	-5.037975
36	-5.364273	1.365213	-3.23488	-3.037975
55	-13.36427	-7.634787	-3.23488	-.0379753
29	25.63573	10.36521	1.76512	1.962025
45	16.63573	2.365213	.7651196	1.962025
58	-12.36427	-1.634787	-5.23488	-3.037975
60	-23.36427	1.365213	-3.23488	-7.037975
32	2.635727	-1.634787	-1.23488	-.0379753
45	3.635727	4.365213	-3.23488	.9620247
38	.6357269	.3652134	-1.23488	1.962025
59	-7.364273	5.365213	-2.23488	-2.037975
48	-5.364273	2.365213	1.76512	.9620247
27	10.63573	3.365213	1.76512	1.962025
68	4.635727	-11.63479	-2.23488	-2.037975
28	7.635727	3.365213	.7651196	-.0379753
33	5.635727	1.365213	-.2348804	2.962025
31	-.3642731	3.365213	.7651196	-.0379753
52	-.3642731	-8.634787	.7651196	-6.037975
26	19.63573	1.365213	3.76512	3.962025
48	1.635727	-5.634787	1.76512	-1.037975
41	-6.364273	8.365213	.7651196	2.962025
26	11.63573	7.365213	.7651196	3.962025
45	-.3642731	2.365213	-2.23488	.9620247
35	10.63573	6.365213	2.76512	1.962025
29	7.635727	15.36521	3.76512	2.962025
36	9.635727	-2.634787	1.76512	2.962025
31	-9.364273	-5.634787	.7651196	-1.037975
34	-10.36427	-8.634787	-4.23488	.9620247
46	-12.36427	-4.634787	-4.23488	.9620247
54	-24.36427	4.365213	-5.23488	-4.037975
29	32.63573	6.365213	2.76512	3.962025
80	-6.364273	-1.634787	-5.23488	-10.03798
44	-14.36427	-8.634787	-2.23488	-3.037975
30	-10.36427	2.365213	-1.23488	-2.037975
61	-5.364273	3.365213	-.2348804	-.0379753
70	-22.36427	-8.634787	4.76512	-.0379753
45	-16.36427	-5.634787	-7.23488	2.962025
33	-9.364273	1.365213	-1.23488	-.0379753
65	-3.364273	-1.634787	.7651196	-3.037975
62	-6.364273	-2.634787	-1.23488	-.0379753
35	9.635727	-6.634787	4.76512	-2.037975
34	-10.36427	-6.634787	-1.23488	-2.037975
38	15.63573	-2.634787	3.76512	-4.037975
40	-3.364273	11.36521	1.76512	3.962025
27	-.3642731	-3.634787	3.76512	3.962025
34	30.63573	6.365213	4.76512	-.0379753
24	4.635727	5.365213	3.76512	3.962025
54	-16.36427	7.365213	-6.23488	-2.037975
50	-25.36427	-3.634787	-6.23488	1.962025
35	8.635727	11.36521	2.76512	1.962025
40	-5.364273	-3.634787	1.76512	-1.037975
45	-1.364273	.3652134	4.76512	-1.037975
32	-6.364273	-.6347866	2.76512	-.0379753
49	-9.364273	-4.634787	-.2348804	1.962025
56	-4.364273	-2.634787	-4.23488	-.0379753
48	-17.36427	.3652134	-2.23488	-2.037975
38	-9.364273	2.365213	-2.23488	.9620247
32	2.635727	5.365213	5.76512	-.0379753
41	.6357269	6.365213	2.76512	2.962025
29	-14.36427	2.365213	1.76512	3.962025
59	14.63573	4.365213	5.76512	-4.037975
32	15.63573	3.365213	.7651196	3.962025
59	-6.364273	3.365213	-1.23488	-3.037975
50	.6357269	4.365213	1.76512	-5.037975
37	-27.36427	3.365213	-9.23488	-3.037975
45	-13.36427	-3.634787	-2.23488	-5.037975
34	3.635727	-.6347866	2.76512	-1.037975
47	-5.364273	.3652134	-3.23488	-7.037975
80	2.635727	-7.634787	1.76512	-6.037975
33	-6.364273	1.365213	-1.23488	-1.037975
33	24.63573	5.365213	5.76512	3.962025
45	29.63573	5.365213	-1.23488	-1.037975
31	-12.36427	7.365213	2.76512	.9620247
23	14.63573	2.365213	3.76512	-.0379753
57	-10.36427	-.6347866	-2.23488	.9620247
68	6.635727	-3.634787	-1.23488	-4.037975
42	1.635727	-.6347866	3.76512	1.962025
30	4.635727	5.365213	-2.23488	.9620247
30	.6357269	2.365213	-2.23488	1.962025
22	-2.364273	-5.634787	1.76512	-3.037975
29	-5.364273	-2.634787	1.76512	-1.037975
26	9.635727	13.36521	4.76512	3.962025
30	-7.364273	7.365213	-1.23488	2.962025
39	10.63573	10.36521	2.76512	.9620247
31	6.635727	1.365213	2.76512	1.962025
24	14.63573	5.365213	3.76512	-2.037975
34	-3.364273	-4.634787	1.76512	3.962025
45	-6.364273	-4.634787	4.76512	1.962025
32	15.63573	5.365213	4.76512	.9620247
67	-7.364273	2.365213	-4.23488	-5.037975
49	-2.364273	-6.634787	2.76512	-4.037975
40	5.635727	.3652134	-1.23488	3.962025
32	-4.364273	1.365213	-2.23488	-5.037975
62	-12.36427	1.365213	-6.23488	2.962025
38	9.635727	4.365213	-2.23488	.9620247
56	-6.364273	-7.634787	-4.23488	.9620247
39	6.635727	1.365213	-1.23488	-.0379753
26	3.635727	2.365213	3.76512	2.962025
49	4.635727	-.6347866	-5.23488	3.962025
67	-7.364273	2.365213	-4.23488	-5.037975
35	8.635727	6.365213	3.76512	3.962025
49	8.635727	4.365213	7.76512	-.0379753
34	2.635727	12.36521	-.2348804	-.0379753
27	4.635727	3.365213	-3.23488	-.0379753
73	25.63573	-2.634787	-2.23488	-8.037975
49	-14.36427	4.365213	1.76512	-5.037975
40	5.635727	.3652134	-1.23488	3.962025
37	-.3642731	2.365213	2.76512	.9620247
32	-4.364273	1.365213	-2.23488	-5.037975
72	8.635727	8.365213	-1.23488	-4.037975
44	-18.36427	1.365213	-5.23488	-1.037975
49	-14.36427	4.365213	1.76512	-5.037975
72	8.635727	8.365213	-1.23488	-4.037975
35	-8.364273	-6.634787	-4.23488	-6.037975
89	-12.36427	-11.63479	.7651196	-11.03798
31	6.635727	2.365213	4.76512	3.962025
55	20.63573	-3.634787	6.76512	3.962025
41	-2.364273	2.365213	-2.23488	-3.037975
52	-19.36427	4.365213	-3.23488	-5.037975
36	-10.36427	-10.63479	-5.23488	-2.037975
37	-6.364273	-6.634787	.7651196	-1.037975
36	1.635727	-10.63479	-7.23488	1.962025
26	-.3642731	-1.634787	-3.23488	.9620247
66	-7.364273	-9.634787	-5.23488	-6.037975
24	5.635727	7.365213	7.76512	-.0379753
35	6.635727	-6.634787	4.76512	1.962025
87	-10.36427	-6.634787	-4.23488	-4.037975
50	-7.364273	-4.634787	-.2348804	-2.037975
39	10.63573	-5.634787	.7651196	2.962025
35	-21.36427	-1.634787	-2.23488	1.962025
79	-3.364273	-.6347866	-5.23488	-.0379753
59	-8.364273	-1.634787	-5.23488	-5.037975
36	17.63573	7.365213	6.76512	.9620247
58	-6.364273	-.6347866	-1.23488	-3.037975
32	-8.364273	-13.63479	1.76512	-1.037975
67	-2.364273	-2.634787	-2.23488	1.962025
81	-2.364273	-7.634787	-.2348804	-8.037975
40	-1.364273	1.365213	2.76512	.9620247
51	-11.36427	-3.634787	5.76512	3.962025
30	-16.36427	-5.634787	-8.23488	-1.037975
63	-20.36427	7.365213	-7.23488	-2.037975
63	-20.36427	7.365213	-7.23488	-2.037975
46	.6357269	-3.634787	2.76512	-6.037975
20	-16.36427	2.365213	-7.23488	-3.037975
41	-1.364273	-.6347866	-.2348804	-1.037975
33	6.635727	-24.63479	-17.23488	-16.03798
27	2.635727	7.365213	7.76512	3.962025
59	-12.36427	.3652134	-1.23488	-2.037975
25	9.635727	7.365213	2.76512	3.962025
39	-28.36427	4.365213	-8.23488	-1.037975
37	-5.364273	-6.634787	-3.23488	.9620247
48	-1.364273	-2.634787	-2.23488	-1.037975
26	-10.36427	-.6347866	3.76512	-12.03798
59	-12.36427	.3652134	-1.23488	-2.037975
21	8.635727	-5.634787	-4.23488	-2.037975
29	-6.364273	9.365213	-1.23488	2.962025
24	-.3642731	-2.634787	-1.23488	-5.037975
29	-6.364273	9.365213	-1.23488	2.962025
41	-1.364273	-.6347866	-.2348804	-1.037975
20	-16.36427	2.365213	-7.23488	-3.037975
26	-12.36427	-1.634787	.7651196	2.962025
37	-6.364273	5.365213	.7651196	2.962025
26	-10.36427	-.6347866	3.76512	-12.03798
26	-7.364273	4.365213	-1.23488	-4.037975
58	-12.36427	-1.634787	-6.23488	-4.037975
40	-18.36427	5.365213	-4.23488	-2.037975
26	-12.36427	-1.634787	.7651196	2.962025
52	-4.364273	-2.634787	-2.23488	-6.037975
26	-7.364273	4.365213	-1.23488	-4.037975
58	-12.36427	-1.634787	-6.23488	-4.037975
24	-.3642731	-2.634787	-1.23488	-5.037975
44	-17.36427	-6.634787	-9.23488	-5.037975
31	-7.364273	-1.634787	-4.23488	-.0379753
34	1.635727	11.36521	2.76512	3.962025
27	26.63573	12.36521	.7651196	3.962025
40	.6357269	-4.634787	-2.23488	-4.037975
34	-6.364273	-9.634787	-3.23488	-2.037975
39	-10.36427	8.365213	-1.23488	1.962025
28	-3.364273	3.365213	-2.23488	1.962025
25	28.63573	7.365213	5.76512	2.962025
57	7.635727	1.365213	1.76512	-.0379753
49	19.63573	9.365213	-4.23488	2.962025
39	5.635727	-8.634787	-3.23488	1.962025
46	11.63573	-7.634787	-.2348804	2.962025
29	1.635727	2.365213	-5.23488	-.0379753
33	13.63573	-.6347866	7.76512	-4.037975
32	1.635727	4.365213	.7651196	3.962025
54	-2.364273	-2.634787	-2.23488	.9620247
27	15.63573	5.365213	4.76512	3.962025
32	-1.364273	-.6347866	-1.23488	-.0379753
53	5.635727	-1.634787	-2.23488	-1.037975
42	17.63573	6.365213	-1.23488	2.962025
27	-5.364273	3.365213	-1.23488	3.962025
55	-2.364273	-9.634787	-1.23488	-2.037975
34	-7.364273	-.6347866	1.76512	-.0379753
42	-9.364273	-7.634787	-.2348804	1.962025
24	-.3642731	13.36521	-1.23488	3.962025
32	17.63573	8.365213	4.76512	2.962025
25	-3.364273	2.365213	2.76512	3.962025
25	17.63573	14.36521	6.76512	.9620247
35	8.635727	1.365213	.7651196	-.0379753
37	6.635727	-6.634787	-2.23488	-.0379753
38	16.63573	-.6347866	5.76512	3.962025
67	-12.36427	-3.634787	-3.23488	-.0379753
49	1.635727	4.365213	2.76512	.9620247
50	2.635727	.3652134	.7651196	2.962025
43	8.635727	9.365213	-2.23488	2.962025
44	6.635727	9.365213	-2.23488	2.962025
43	15.63573	-.6347866	.7651196	-1.037975
57	4.635727	-10.63479	-6.23488	-5.037975
43	-12.36427	-.6347866	-2.23488	-1.037975
49	1.635727	.3652134	-2.23488	-1.037975
44	9.635727	-6.634787	.7651196	1.962025
39	24.63573	-6.634787	-2.23488	-5.037975
45	6.635727	2.365213	-.2348804	-1.037975
40	-3.364273	-.6347866	-4.23488	2.962025
89	-2.364273	-10.63479	-5.23488	-2.037975
47	4.635727	-3.634787	1.76512	-.0379753
27	25.63573	-1.634787	-2.23488	.9620247
30	1.635727	6.365213	.7651196	3.962025
55	-12.36427	-1.634787	-5.23488	1.962025
30	5.635727	-3.634787	4.76512	2.962025
20	6.635727	-2.634787	4.76512	1.962025
38	3.635727	-5.634787	-2.23488	-1.037975
42	4.635727	2.365213	-1.23488	-.0379753
61	3.635727	-7.634787	-3.23488	-.0379753
33	3.635727	1.365213	1.76512	3.962025
32	-9.364273	11.36521	-2.23488	2.962025
30	-9.364273	1.365213	3.76512	2.962025
46	-7.364273	-7.634787	3.76512	-1.037975
24	12.63573	4.365213	.7651196	3.962025
25	23.63573	-3.634787	1.76512	3.962025
27	3.635727	-3.634787	.7651196	.9620247
40	-12.36427	3.365213	-5.23488	1.962025
52	-23.36427	6.365213	-8.23488	-.0379753
42	-11.36427	4.365213	-1.23488	1.962025
58	-19.36427	-1.634787	-11.23488	-2.037975
37	.6357269	-.6347866	-3.23488	1.962025
25	3.635727	3.365213	-2.23488	-.0379753
34	7.635727	12.36521	2.76512	3.962025
31	-7.364273	-.6347866	.7651196	1.962025
25	-2.364273	-8.634787	-6.23488	1.962025
51	-21.36427	2.365213	-7.23488	1.962025
28	11.63573	-3.634787	-1.23488	3.962025
34	-8.364273	2.365213	-9.23488	2.962025
37	11.63573	7.365213	-2.23488	2.962025
39	1.635727	-2.634787	-1.23488	-1.037975
39	2.635727	-1.634787	-6.23488	.9620247
42	8.635727	3.365213	3.76512	3.962025
38	3.635727	-16.63479	-2.23488	.9620247
63	-3.364273	-7.634787	-.2348804	-2.037975
27	7.635727	1.365213	-2.23488	-2.037975
22	8.635727	11.36521	2.76512	3.962025
32	7.635727	3.365213	.7651196	2.962025
32	6.635727	-12.63479	4.76512	1.962025
32	3.635727	-7.634787	.7651196	.9620247
30	12.63573	-1.634787	1.76512	2.962025
67	-15.36427	.3652134	-3.23488	1.962025
40	-7.364273	3.365213	-.2348804	2.962025
38	-.3642731	3.365213	-2.23488	-.0379753
48	-19.36427	11.36521	-11.23488	-3.037975
38	-.3642731	3.365213	-2.23488	-.0379753
24	10.63573	2.365213	-3.23488	.9620247
38	-.3642731	3.365213	-2.23488	-.0379753
60	-27.36427	-6.634787	-5.23488	-2.037975
24	10.63573	2.365213	-3.23488	.9620247
63	-11.36427	.3652134	-.2348804	-3.037975
48	-19.36427	11.36521	-11.23488	-3.037975
40	-7.364273	3.365213	-.2348804	2.962025
63	-11.36427	.3652134	-.2348804	-3.037975
24	10.63573	2.365213	-3.23488	.9620247
40	-7.364273	3.365213	-.2348804	2.962025
40	-7.364273	3.365213	-.2348804	2.962025
42	-1.364273	.3652134	-3.23488	2.962025
38	-.3642731	3.365213	-2.23488	-.0379753
48	-19.36427	11.36521	-11.23488	-3.037975
56	-2.364273	-.6347866	-6.23488	.9620247
60	-27.36427	-6.634787	-5.23488	-2.037975
63	-11.36427	.3652134	-.2348804	-3.037975
63	-11.36427	.3652134	-.2348804	-3.037975
24	14.63573	2.365213	3.76512	2.962025
63	-11.36427	.3652134	-.2348804	-3.037975
60	-27.36427	-6.634787	-5.23488	-2.037975
38	-.3642731	3.365213	-2.23488	-.0379753
40	-7.364273	3.365213	-.2348804	2.962025
38	-.3642731	3.365213	-2.23488	-.0379753
24	10.63573	2.365213	-3.23488	.9620247
60	-27.36427	-6.634787	-5.23488	-2.037975
60	-27.36427	-6.634787	-5.23488	-2.037975
40	-7.364273	3.365213	-.2348804	2.962025
60	-27.36427	-6.634787	-5.23488	-2.037975
48	-19.36427	11.36521	-11.23488	-3.037975
24	10.63573	2.365213	-3.23488	.9620247
48	-19.36427	11.36521	-11.23488	-3.037975
24	10.63573	2.365213	-3.23488	.9620247
63	-11.36427	.3652134	-.2348804	-3.037975
48	-19.36427	11.36521	-11.23488	-3.037975
48	10.63573	3.365213	.7651196	2.962025
33	-.3642731	-8.634787	-4.23488	2.962025
25	-1.364273	1.365213	-1.23488	-.0379753
57	-13.36427	6.365213	-2.23488	.9620247
29	17.63573	.3652134	.7651196	3.962025
42	-4.364273	4.365213	-1.23488	1.962025
27	-2.364273	6.365213	3.76512	.9620247
52	8.635727	.3652134	-5.23488	.9620247
44	-5.364273	3.365213	-2.23488	-.0379753
26	-11.36427	-1.634787	-8.23488	-4.037975
47	8.635727	-1.634787	4.76512	.9620247
52	-8.364273	4.365213	-2.23488	.9620247
39	-2.364273	-12.63479	.7651196	3.962025
27	29.63573	14.36521	7.76512	1.962025
27	-3.364273	9.365213	-1.23488	2.962025
36	1.635727	3.365213	-1.23488	2.962025
20	27.63573	3.365213	4.76512	-5.037975
33	1.635727	-5.634787	2.76512	.9620247
41	-11.36427	-9.634787	.7651196	1.962025
72	-21.36427	-.6347866	3.76512	-1.037975
61	-.3642731	2.365213	-2.23488	-.0379753
39	8.635727	-.6347866	2.76512	2.962025
28	17.63573	2.365213	3.76512	-.0379753
54	2.635727	.3652134	-5.23488	-.0379753
29	-2.364273	2.365213	-.2348804	.9620247
63	-9.364273	-5.634787	-3.23488	-.0379753
50	5.635727	11.36521	1.76512	3.962025
46	.6357269	.3652134	-.2348804	1.962025
48	-18.36427	3.365213	-2.23488	3.962025
43	-4.364273	-3.634787	4.76512	-5.037975
24	9.635727	10.36521	5.76512	3.962025
22	8.635727	15.36521	-1.23488	3.962025
40	-.3642731	8.365213	3.76512	1.962025
30	-4.364273	9.365213	-.2348804	.9620247
65	-7.364273	-1.634787	-3.23488	-1.037975
44	-.3642731	4.365213	-3.23488	-1.037975
41	12.63573	2.365213	2.76512	1.962025
39	-11.36427	-6.634787	-2.23488	-3.037975
53	-.3642731	-3.634787	3.76512	1.962025
53	-.3642731	-3.634787	3.76512	1.962025
39	-11.36427	-6.634787	-2.23488	-3.037975
30	14.63573	7.365213	-.2348804	2.962025
42	.6357269	-5.634787	1.76512	-3.037975
34	-25.36427	-15.63479	.7651196	-2.037975
30	14.63573	7.365213	-.2348804	2.962025
44	-.3642731	4.365213	-3.23488	-1.037975
35	-11.36427	-3.634787	-2.23488	-.0379753
43	2.635727	-5.634787	.7651196	-2.037975
22	30.63573	13.36521	6.76512	3.962025
53	-5.364273	10.36521	-.2348804	2.962025
45	-.3642731	-.6347866	-5.23488	3.962025
40	2.635727	7.365213	-.2348804	.9620247
28	9.635727	-.6347866	.7651196	3.962025
26	35.63573	12.36521	5.76512	3.962025
24	-4.364273	-1.634787	3.76512	2.962025
46	1.635727	.3652134	2.76512	-.0379753
29	9.635727	3.365213	3.76512	2.962025
20	21.63573	-3.634787	5.76512	3.962025
57	3.635727	1.365213	-4.23488	-4.037975
62	-1.364273	-4.634787	.7651196	-4.037975
57	2.635727	-9.634787	.7651196	-6.037975
56	-4.364273	-5.634787	.7651196	-6.037975
36	-2.364273	.3652134	3.76512	.9620247
33	8.635727	4.365213	4.76512	-.0379753
30	9.635727	2.365213	-1.23488	.9620247
31	20.63573	5.365213	.7651196	3.962025
42	-14.36427	-2.634787	-4.23488	-.0379753
39	-11.36427	-5.634787	.7651196	-.0379753
45	18.63573	11.36521	-.2348804	3.962025
29	13.63573	-1.634787	-1.23488	2.962025
39	-4.364273	-.6347866	-3.23488	2.962025
22	12.63573	-4.634787	-1.23488	-4.037975
23	15.63573	-.6347866	7.76512	1.962025
37	20.63573	6.365213	2.76512	1.962025
35	-6.364273	.3652134	-.2348804	2.962025
35	-3.364273	-3.634787	-2.23488	-.0379753
36	12.63573	10.36521	5.76512	3.962025
36	18.63573	6.365213	3.76512	3.962025
25	9.635727	2.365213	.7651196	3.962025
40	6.635727	-1.634787	-2.23488	-1.037975
66	-12.36427	-3.634787	-8.23488	.9620247
36	12.63573	1.365213	-6.23488	1.962025
28	1.635727	5.365213	-.2348804	3.962025
53	-2.364273	4.365213	-6.23488	3.962025
47	-11.36427	-1.634787	-9.23488	-2.037975
26	29.63573	-5.634787	4.76512	-.0379753
51	-12.36427	-3.634787	-1.23488	-1.037975
50	12.63573	-5.634787	-2.23488	3.962025
26	-2.364273	-.6347866	-.2348804	.9620247
33	-5.364273	-2.634787	-3.23488	-.0379753
43	7.635727	1.365213	-2.23488	-4.037975
35	10.63573	5.365213	-3.23488	3.962025
46	-8.364273	-2.634787	-5.23488	-.0379753
38	-7.364273	-3.634787	-1.23488	-1.037975
35	26.63573	4.365213	7.76512	3.962025
32	12.63573	1.365213	-4.23488	-.0379753
33	-6.364273	2.365213	.7651196	-.0379753
64	-25.36427	-2.634787	-6.23488	-6.037975
35	6.635727	8.365213	-1.23488	.9620247
50	-.3642731	-13.63479	-4.23488	.9620247
41	8.635727	-2.634787	3.76512	-.0379753
38	21.63573	8.365213	4.76512	2.962025
26	2.635727	6.365213	-1.23488	3.962025
38	-3.364273	-11.63479	4.76512	-.0379753
35	4.635727	3.365213	1.76512	1.962025
27	10.63573	4.365213	5.76512	1.962025
30	3.635727	6.365213	-5.23488	3.962025
29	-3.364273	1.365213	-.2348804	-.0379753
22	23.63573	7.365213	5.76512	3.962025
55	-.3642731	-1.634787	.7651196	1.962025
55	3.635727	-5.634787	-1.23488	.9620247
59	-14.36427	-6.634787	-5.23488	-5.037975
29	-3.364273	-1.634787	-3.23488	-.0379753
36	17.63573	-2.634787	6.76512	.9620247
93	-4.364273	-1.634787	-2.23488	-7.037975
32	3.635727	-2.634787	.7651196	1.962025
42	19.63573	1.365213	1.76512	3.962025
38	6.635727	.3652134	.7651196	.9620247
22	25.63573	6.365213	7.76512	1.962025
31	8.635727	1.365213	2.76512	-.0379753
41	-.3642731	-8.634787	-1.23488	-.0379753
38	-8.364273	-11.63479	-2.23488	.9620247
44	-6.364273	6.365213	.7651196	-.0379753
34	-6.364273	-4.634787	1.76512	2.962025
38	-4.364273	3.365213	.7651196	-3.037975
47	-17.36427	-3.634787	-4.23488	2.962025
40	-20.36427	-8.634787	-7.23488	-3.037975
47	-10.36427	-6.634787	1.76512	-1.037975
52	.6357269	-2.634787	-.2348804	3.962025
36	6.635727	2.365213	-3.23488	1.962025
47	21.63573	7.365213	1.76512	2.962025
36	-3.364273	3.365213	-6.23488	-1.037975
45	-4.364273	6.365213	-2.23488	2.962025
46	.6357269	1.365213	-6.23488	-4.037975
39	17.63573	-4.634787	1.76512	1.962025
36	17.63573	3.365213	-3.23488	-.0379753
31	7.635727	-.6347866	1.76512	1.962025
27	15.63573	12.36521	4.76512	3.962025
35	-2.364273	-.6347866	-1.23488	2.962025
22	4.635727	10.36521	-1.23488	1.962025
34	.6357269	5.365213	-2.23488	1.962025
60	-12.36427	-.6347866	-2.23488	-4.037975
32	-.3642731	-.6347866	-2.23488	-.0379753
46	12.63573	1.365213	1.76512	1.962025
37	6.635727	1.365213	5.76512	-3.037975
36	-24.36427	-12.63479	-1.23488	-3.037975
46	12.63573	1.365213	1.76512	1.962025
43	-6.364273	6.365213	-1.23488	.9620247
31	1.635727	3.365213	.7651196	-.0379753
34	-18.36427	-7.634787	-1.23488	-3.037975
30	2.635727	-.6347866	1.76512	3.962025
48	7.635727	.3652134	-.2348804	1.962025
30	2.635727	-.6347866	1.76512	3.962025
33	-.3642731	-.6347866	.7651196	-.0379753
32	-.3642731	-.6347866	-2.23488	-.0379753
33	-.3642731	-.6347866	.7651196	-.0379753
34	.6357269	5.365213	-2.23488	1.962025
27	5.635727	4.365213	3.76512	-2.037975
23	-12.36427	1.365213	-3.23488	-4.037975
45	26.63573	9.365213	2.76512	-.0379753
61	-7.364273	-10.63479	-1.23488	-1.037975
45	-7.364273	5.365213	-.2348804	-2.037975
39	-1.364273	2.365213	1.76512	-7.037975
39	-5.364273	8.365213	.7651196	-.0379753
21	1.635727	-6.634787	5.76512	2.962025
22	-2.364273	.3652134	-.2348804	-.0379753
36	-.3642731	-8.634787	-4.23488	-2.037975
46	1.635727	.3652134	-1.23488	-1.037975
35	-18.36427	-1.634787	-3.23488	-2.037975
77	18.63573	-11.63479	-1.23488	-5.037975
40	.6357269	-3.634787	-3.23488	.9620247
36	.6357269	-1.634787	.7651196	-.0379753
62	11.63573	-2.634787	-2.23488	-5.037975
35	-5.364273	-4.634787	-2.23488	-2.037975
28	13.63573	9.365213	-1.23488	2.962025
41	-10.36427	.3652134	-4.23488	-.0379753
51	-16.36427	5.365213	-4.23488	2.962025
55	-6.364273	-1.634787	-.2348804	1.962025
24	27.63573	15.36521	7.76512	3.962025
30	.6357269	6.365213	-.2348804	.9620247
47	-7.364273	-8.634787	-3.23488	-3.037975
25	34.63573	14.36521	7.76512	3.962025
21	-1.364273	10.36521	.7651196	3.962025
46	-13.36427	-7.634787	-.2348804	-.0379753
41	-4.364273	5.365213	2.76512	-1.037975
26	7.635727	10.36521	1.76512	3.962025
39	-3.364273	-7.634787	1.76512	2.962025
32	6.635727	1.365213	6.76512	2.962025
27	13.63573	10.36521	4.76512	-1.037975
47	.6357269	1.365213	-.2348804	3.962025
24	18.63573	-1.634787	2.76512	2.962025
35	22.63573	3.365213	2.76512	3.962025
37	-11.36427	-4.634787	-2.23488	-4.037975
32	-15.36427	-3.634787	-2.23488	-3.037975
29	-2.364273	4.365213	-.2348804	-1.037975
40	7.635727	-7.634787	4.76512	-.0379753
42	-4.364273	-8.634787	-6.23488	-.0379753
44	-1.364273	3.365213	2.76512	-.0379753
22	-14.36427	1.365213	-4.23488	.9620247
41	-23.36427	-2.634787	-1.23488	.9620247
29	18.63573	12.36521	3.76512	3.962025
35	.6357269	-4.634787	-2.23488	-2.037975
27	-7.364273	3.365213	.7651196	.9620247
36	4.635727	-5.634787	.7651196	3.962025
30	16.63573	2.365213	2.76512	-.0379753
26	-14.36427	3.365213	-1.23488	-.0379753
61	11.63573	.3652134	1.76512	-2.037975
53	-3.364273	5.365213	-3.23488	-3.037975
25	11.63573	9.365213	2.76512	-.0379753
63	2.635727	-2.634787	4.76512	-.0379753
25	.6357269	12.36521	1.76512	.9620247
39	.6357269	1.365213	3.76512	.9620247
38	14.63573	.3652134	.7651196	1.962025
37	-2.364273	3.365213	-2.23488	.9620247
45	26.63573	3.365213	2.76512	1.962025
42	-.3642731	2.365213	-3.23488	-3.037975
55	-2.364273	-3.634787	-2.23488	.9620247
52	-8.364273	-1.634787	-2.23488	-.0379753
64	-2.364273	-2.634787	2.76512	1.962025
62	5.635727	-3.634787	-4.23488	-3.037975
20	9.635727	12.36521	2.76512	1.962025
36	-14.36427	-2.634787	-1.23488	-.0379753
35	6.635727	.3652134	.7651196	2.962025
53	-10.36427	-5.634787	-2.23488	-5.037975
25	6.635727	3.365213	-.2348804	-1.037975
24	4.635727	1.365213	-.2348804	-.0379753
50	-12.36427	8.365213	-2.23488	-.0379753
34	16.63573	-.6347866	6.76512	.9620247
36	3.635727	.3652134	.7651196	.9620247
34	6.635727	-1.634787	-3.23488	1.962025
23	-2.364273	1.365213	-.2348804	3.962025
53	-19.36427	-4.634787	-.2348804	-3.037975
36	8.635727	9.365213	3.76512	1.962025
27	18.63573	9.365213	-.2348804	3.962025
34	3.635727	4.365213	.7651196	.9620247
44	14.63573	.3652134	1.76512	1.962025
53	15.63573	-2.634787	7.76512	.9620247
60	-12.36427	-.6347866	-2.23488	-4.037975
43	-12.36427	4.365213	-.2348804	-3.037975
40	5.635727	5.365213	-1.23488	-.0379753
27	35.63573	15.36521	7.76512	3.962025
34	9.635727	1.365213	4.76512	3.962025
40	6.635727	-3.634787	.7651196	1.962025
59	3.635727	-1.634787	-.2348804	-.0379753
56	28.63573	-16.63479	-12.23488	-8.037975
[truncated: 133 more rows]
