# Supplementary material for: Psychological Capital, College Adaptation, and Internet Addiction: An Analysis Based on Moderated Mediation Model
Source: Front Psychiatry. 2021 Nov 24;12:712964. doi: 10.3389/fpsyt.2021.712964 (PMC8652336; doi:10.3389/fpsyt.2021.712964)
Supplement: Supplementary file 1 [file Data_Sheet_1.ZIP › final.dgm]

VERSION 1.1.0
INPUT
TITLE:

  Stata2Mplus conversion for psy_cap_mod2.dta
  List of variables converted shown below

DATA:
  File is  final_data.dat ;
VARIABLE:
  Names        = y x m1 m2 m3;
  Usevariables = y x m1 m2 m3 xm1 xm2 xm3 ;
  Missing are all (-9999) ;
DEFINE:
   xm1 = x*m1;
   xm2 = x*m2;
   xm3 = x*m3;
ANALYSIS:
 bootstrap = 1000;
OUTPUT:
Sampstat cinterval(bcbootstrap) Stdyx ;
PLOT:
   TYPE = plot2;
MODEL:
   [y]    (b0);
    y ON m1(b11)
         m2(b12)
         m3(b13)
         x (cdash)
    xm1  (cdash21)
    xm2  (cdash22)
    xm3  (cdash23);
   [m1]    (a01);
   [m2]    (a02);
   [m3]    (a03);
    m1 ON x(a11);
    m2 ON x(a12);
    m3 ON x(a13);
     m1 m2 m3  WITH m1 m2 m3;
INPUT_END
3
3
0
3
ML
1
GENERAL
0
4
0
4
y m1 m2 m3 x xm1 xm2 xm3
3
2 1 1 1 0 0 0 0
0
0
1 1 m1 y       -0.254        0.047       -0.347       -0.162
91 1 m1 y b11
1 1 m2 y       -0.874        0.084       -1.040       -0.709
91 1 m2 y b12
1 1 m3 y       -1.138        0.114       -1.362       -0.914
91 1 m3 y b13
1 1 x y       -0.103        0.024       -0.150       -0.055
91 1 x y cdash
1 1 xm1 y       -0.013        0.003       -0.020       -0.007
91 1 xm1 y cdash21
1 1 xm2 y        0.002        0.005       -0.007        0.012
91 1 xm2 y cdash22
1 1 xm3 y        0.030        0.008        0.015        0.045
91 1 xm3 y cdash23
1 1 x m1        0.160        0.010        0.139        0.181
91 1 x m1 a11
1 1 x m2        0.124        0.006        0.112        0.136
91 1 x m2 a12
1 1 x m3        0.076        0.005        0.067        0.086
91 1 x m3 a13
2 1 m1 m2        2.767        0.619        1.555        3.980
2 1 m1 m3        4.956        0.464        4.046        5.867
2 1 m2 m3        2.669        0.291        2.098        3.239
4 1 y      126.794        4.771      117.443      136.145
4 1 m1       35.457        1.083       33.333       37.580
4 1 m2       11.369        0.428       10.530       12.207
4 1 m3        8.077        0.313        7.463        8.690
2 1 x xm1      999.000      999.000      999.000      999.000
2 1 x xm2      999.000      999.000      999.000      999.000
2 1 x xm3      999.000      999.000      999.000      999.000
2 1 xm1 xm2      999.000      999.000      999.000      999.000
2 1 xm1 xm3      999.000      999.000      999.000      999.000
2 1 xm2 xm3      999.000      999.000      999.000      999.000
11 1 m1 y       -0.119        0.022       -0.162       -0.077
91 1 m1 y b11
11 1 m2 y       -0.244        0.023       -0.289       -0.198
91 1 m2 y b12
11 1 m3 y       -0.255        0.024       -0.302       -0.208
91 1 m3 y b13
11 1 x y       -0.100        0.024       -0.147       -0.054
91 1 x y cdash
11 1 xm1 y       -0.097        0.023       -0.143       -0.052
91 1 xm1 y cdash21
11 1 xm2 y        0.010        0.021       -0.031        0.052
91 1 xm2 y cdash22
11 1 xm3 y        0.093        0.023        0.047        0.139
91 1 xm3 y cdash23
11 1 x m1        0.332        0.022        0.290        0.375
91 1 x m1 a11
11 1 x m2        0.435        0.020        0.395        0.475
91 1 x m2 a12
11 1 x m3        0.332        0.020        0.293        0.371
91 1 x m3 a13
12 1 m1 m2        0.138        0.029        0.081        0.195
12 1 m1 m3        0.293        0.023        0.248        0.337
12 1 m2 m3        0.278        0.025        0.229        0.328
14 1 y        0.702        0.018        0.667        0.737
14 1 m1        0.890        0.014        0.861        0.918
14 1 m2        0.811        0.018        0.776        0.845
14 1 m3        0.890        0.013        0.864        0.916
12 1 x xm1      999.000      999.000      999.000      999.000
12 1 x xm2      999.000      999.000      999.000      999.000
12 1 x xm3      999.000      999.000      999.000      999.000
12 1 xm1 xm2      999.000      999.000      999.000      999.000
12 1 xm1 xm3      999.000      999.000      999.000      999.000
12 1 xm2 xm3      999.000      999.000      999.000      999.000
31 1 m1 y       -0.254        0.047       -0.347       -0.162
91 1 m1 y b11
31 1 m2 y       -0.874        0.084       -1.040       -0.709
91 1 m2 y b12
31 1 m3 y       -1.138        0.114       -1.362       -0.914
91 1 m3 y b13
31 1 x y       -0.103        0.024       -0.150       -0.055
91 1 x y cdash
31 1 xm1 y       -0.013        0.003       -0.020       -0.007
91 1 xm1 y cdash21
31 1 xm2 y        0.002        0.005       -0.007        0.012
91 1 xm2 y cdash22
31 1 xm3 y        0.030        0.008        0.015        0.045
91 1 xm3 y cdash23
31 1 x m1        0.160        0.010        0.139        0.181
91 1 x m1 a11
31 1 x m2        0.124        0.006        0.112        0.136
91 1 x m2 a12
31 1 x m3        0.076        0.005        0.067        0.086
91 1 x m3 a13
32 1 m1 m2        2.767        0.619        1.555        3.980
32 1 m1 m3        4.956        0.464        4.046        5.867
32 1 m2 m3        2.669        0.291        2.098        3.239
34 1 y      126.794        4.771      117.443      136.145
34 1 m1       35.457        1.083       33.333       37.580
34 1 m2       11.369        0.428       10.530       12.207
34 1 m3        8.077        0.313        7.463        8.690
32 1 x xm1      999.000      999.000      999.000      999.000
32 1 x xm2      999.000      999.000      999.000      999.000
32 1 x xm3      999.000      999.000      999.000      999.000
32 1 xm1 xm2      999.000      999.000      999.000      999.000
32 1 xm1 xm3      999.000      999.000      999.000      999.000
32 1 xm2 xm3      999.000      999.000      999.000      999.000
